# Supplementary material for: Whole adult organism transcriptional profiling of acute metal exposures in male Zebrafish
Source: BMC Pharmacol Toxicol. 2014 Mar 10;15:15. doi: 10.1186/2050-6511-15-15 (PMC4007779; doi:10.1186/2050-6511-15-15)
Supplement: Additional file 1 — Final gene set. Final gene set used for analysis – 7,909 genes with 3 additional tabs each one containing a list of differentially expressed genes (DEG) per chemical with fold change data. A gene was considered DE if it was significantly (FDR = 0.01) altered in expression by at least 1.8 fold in response to chromium (Cr), cobalt (Co), or nickel (Ni) versus untreated controls. Microsoft Excel workbook. [file 2050-6511-15-15-S1.xlsx]

## Sheet: Whole Fish SNR>3
Ensembl Gene ID	Ensembl Transcript ID	Associated Gene Name	Description
ENSDARG00000027590	ENSDART00000038514	sept 2	Septin 2 Fragment [Source:UniProtKB/TrEMBL;Acc:B0S7M7]
ENSDARG00000030656	ENSDART00000044057	sept 3	Neuronal-specific septin-3 [Source:UniProtKB/Swiss-Prot;Acc:A2BGU8]
ENSDARG00000010721	ENSDART00000018750	sept 6	septin 6 [Source:RefSeq peptide;Acc:NP_997791]
ENSDARG00000011164	ENSDART00000007982	sept 10	septin 10 [Source:RefSeq peptide;Acc:NP_001017557]
ENSDARG00000071866	ENSDART00000106652	A0A097_DANRE	Beta thymosin-like protein 2 [Source:UniProtKB/TrEMBL;Acc:A0A097]
ENSDARG00000039752	ENSDART00000058099	A0JMQ2_DANRE	LOC100149441 protein Fragment [Source:UniProtKB/TrEMBL;Acc:A0JMQ2]
ENSDARG00000044670	ENSDART00000065640	A1A5I3_DANRE	LOC557935 protein Fragment [Source:UniProtKB/TrEMBL;Acc:A1A5I3]
ENSDARG00000020056	ENSDART00000014633	A1A5T0_DANRE	LOC563450 protein Fragment [Source:UniProtKB/TrEMBL;Acc:A1A5T0]
ENSDARG00000055868	ENSDART00000078266	A1L1X7_DANRE	LOC563247 protein Fragment [Source:UniProtKB/TrEMBL;Acc:A1L1X7]
ENSDARG00000038154	ENSDART00000055611	A1L297_DANRE	LOC100150438 protein Fragment [Source:UniProtKB/TrEMBL;Acc:A1L297]
ENSDARG00000070613	ENSDART00000103872	A2AR63_DANRE	Novel protein similar to vertebrate valosin-containing protein (VCP) Fragment [Source:UniProtKB/TrEMBL;Acc:A2AR63]
ENSDARG00000068439	ENSDART00000098990	A2BEN0_DANRE	Novel protein Fragment [Source:UniProtKB/TrEMBL;Acc:A2BEN0]
ENSDARG00000039649	ENSDART00000057956	A2BEV1_DANRE	Novel protein [Source:UniProtKB/TrEMBL;Acc:A2BEV1]
ENSDARG00000052148	ENSDART00000033890	A2BF95_DANRE	Prostaglandin-endoperoxide synthase 1 Fragment [Source:UniProtKB/TrEMBL;Acc:A2BF95]
ENSDARG00000035682	ENSDART00000048107	A2BFE2_DANRE	Novel protein similar to latent transforming growth factor Fragment [Source:UniProtKB/TrEMBL;Acc:A2BFE2]
ENSDARG00000062698	ENSDART00000090908	A2BFZ3_DANRE	Novel protein similar to vertebrate adducin 2 (Beta) (ADD2) Fragment [Source:UniProtKB/TrEMBL;Acc:A2BFZ3]
ENSDARG00000061486	ENSDART00000087708	A2BG35_DANRE	Novel protein similar to vertebrate dynein, cytoplasmic, heavy polypeptide 1 (DNCH1) Fragment [Source:UniProtKB/TrEMBL;Acc:A2BG35]
ENSDARG00000069340	ENSDART00000100818	A2BG56_DANRE	Novel protein [Source:UniProtKB/TrEMBL;Acc:A2BG56]
ENSDARG00000058063	ENSDART00000080874	A2BGE2_DANRE	Novel protein similar to caspase 8 (Casp8) Fragment [Source:UniProtKB/TrEMBL;Acc:A2BGE2]
ENSDARG00000061994	ENSDART00000089078	A2BGP4_DANRE	Novel protein similar to vertebrate acetyl-Coenzyme A carboxylase beta (ACACB) Fragment [Source:UniProtKB/TrEMBL;Acc:A2BGP4]
ENSDARG00000056855	ENSDART00000079424	A2BHB7_DANRE	Novel protein [Source:UniProtKB/TrEMBL;Acc:A2BHB7]
ENSDARG00000067538	ENSDART00000097204	A2BHH4_DANRE	Novel protein [Source:UniProtKB/TrEMBL;Acc:A2BHH4]
ENSDARG00000009885	ENSDART00000019785	A2BHH7_DANRE	Novel protein similar to vertebrate sulfotransferase family Fragment [Source:UniProtKB/TrEMBL;Acc:A2BHH7]
ENSDARG00000054606	ENSDART00000076835	A2BHJ3_DANRE	Novel protein similar to vertebrate mitochondrial ribosomal protein L1 (MRPL1) (Zgc:91951 ) Fragment [Source:UniProtKB/TrEMBL;Acc:A2BHJ3]
ENSDARG00000067906	ENSDART00000097852	A2BHJ5_DANRE	Novel protein [Source:UniProtKB/TrEMBL;Acc:A2BHJ5]
ENSDARG00000035551	ENSDART00000051531	A2BHL8_DANRE	Novel protein Fragment [Source:UniProtKB/TrEMBL;Acc:A2BHL8]
ENSDARG00000067896	ENSDART00000097834	A2BHM0_DANRE	Novel protein [Source:UniProtKB/TrEMBL;Acc:A2BHM0]
ENSDARG00000069736	ENSDART00000101716	A2BIF2_DANRE	Novel protein Fragment [Source:UniProtKB/TrEMBL;Acc:A2BIF2]
ENSDARG00000062113	ENSDART00000089424	A2BIH6_DANRE	Novel protein similar to vertebrate leucine rich repeat containing 8 family, member D (LRRC8D) [Source:UniProtKB/TrEMBL;Acc:A2BIH6]
ENSDARG00000068219	ENSDART00000098528	A2BIK3_DANRE	Novel protein similar to vertebrate UDP-GlcNAc:betaGal beta-1,3-N-acetylglucosaminyltransferase 1 (B3GNT1) [Source:UniProtKB/TrEMBL;Acc:A2BIK3]
ENSDARG00000061370	ENSDART00000087445	A2BIL9_DANRE	Novel protein similar to human and mouse leukocyte receptor cluster (LRC) member 5 (LENG5) [Source:UniProtKB/TrEMBL;Acc:A2BIL9]
ENSDARG00000058839	ENSDART00000081769	A2BIP0_DANRE	Novel protein containing sushi domains (SCR repeats) Fragment [Source:UniProtKB/TrEMBL;Acc:A2BIP0]
ENSDARG00000014746	ENSDART00000055534	a2bp1	Fox-1 homolog A (Ataxin-2-binding protein 1) [Source:UniProtKB/Swiss-Prot;Acc:Q642J5]
ENSDARG00000021184	ENSDART00000027364	a2bp1l	Fox-1 homolog-like protein 1 (Ataxin 2-binding protein 1-like) [Source:UniProtKB/Swiss-Prot;Acc:Q7ZT82]
ENSDARG00000069025	ENSDART00000100093	A2CEH6_DANRE	Novel protein Fragment [Source:UniProtKB/TrEMBL;Acc:A2CEH6]
ENSDARG00000059553	ENSDART00000082879	A2CET0_DANRE	Novel protein similar to vertebrate symplekin (SYMPK) [Source:UniProtKB/TrEMBL;Acc:A2CET0]
ENSDARG00000067579	ENSDART00000097278	A2CEY7_DANRE	Novel protein [Source:UniProtKB/TrEMBL;Acc:A2CEY7]
ENSDARG00000042520	ENSDART00000062349	A2CEY8_DANRE	Novel protein similar to vertebrate UTP14, U3 small nucleolar ribonucleoprotein, homolog A (Yeast) (UTP14A) [Source:UniProtKB/TrEMBL;Acc:A2CEY8]
ENSDARG00000067889	ENSDART00000076794	A2CF29_DANRE	Novel protein Fragment [Source:UniProtKB/TrEMBL;Acc:A2CF29]
ENSDARG00000076164	ENSDART00000077213	A2CF44_DANRE	Novel protein Fragment [Source:UniProtKB/TrEMBL;Acc:A2CF44]
ENSDARG00000056314	ENSDART00000078734	a2ml	alpha-2 macroglobulin-like [Source:RefSeq peptide;Acc:NP_001132951]
ENSDARG00000077872	ENSDART00000033228	A2ML1 (6 of 15)	alpha-2-macroglobulin-like 1 [Source:HGNC Symbol;Acc:23336]
ENSDARG00000077872	ENSDART00000038499	A2ML1 (6 of 15)	alpha-2-macroglobulin-like 1 [Source:HGNC Symbol;Acc:23336]
ENSDARG00000041645	ENSDART00000046443	A2ML1 (4 of 15)	alpha-2-macroglobulin-like 1 [Source:HGNC Symbol;Acc:23336]
ENSDARG00000071353	ENSDART00000105449	A2RUY8_DANRE	Putative uncharacterized protein Fragment [Source:UniProtKB/TrEMBL;Acc:A2RUY8]
ENSDARG00000060071	ENSDART00000084282	A2RUY9_DANRE	LOC568678 protein Fragment [Source:UniProtKB/TrEMBL;Acc:A2RUY9]
ENSDARG00000071772	ENSDART00000106387	A3KH06_DANRE	Novel protein Fragment [Source:UniProtKB/TrEMBL;Acc:A3KH06]
ENSDARG00000042881	ENSDART00000062941	A3KNM8_DANRE	LOC100008368 protein Fragment [Source:UniProtKB/TrEMBL;Acc:A3KNM8]
ENSDARG00000062960	ENSDART00000091583	A3KNP9_DANRE	LOC557740 protein Fragment [Source:UniProtKB/TrEMBL;Acc:A3KNP9]
ENSDARG00000061624	ENSDART00000088083	A3KNR9_DANRE	LOC555692 protein Fragment [Source:UniProtKB/TrEMBL;Acc:A3KNR9]
ENSDARG00000067658	ENSDART00000097429	A3KNX7_DANRE	Putative uncharacterized protein Fragment [Source:UniProtKB/TrEMBL;Acc:A3KNX7]
ENSDARG00000014439	ENSDART00000024170	A3KP27_DANRE	DGKI protein Fragment [Source:UniProtKB/TrEMBL;Acc:A3KP27]
ENSDARG00000070960	ENSDART00000104622	A3KPI8_DANRE	Novel protein Fragment [Source:UniProtKB/TrEMBL;Acc:A3KPI8]
ENSDARG00000067766	ENSDART00000090984	A3KPM0_DANRE	Novel protein Fragment [Source:UniProtKB/TrEMBL;Acc:A3KPM0]
ENSDARG00000071723	ENSDART00000106253	A3KPV0_DANRE	Novel protein Fragment [Source:UniProtKB/TrEMBL;Acc:A3KPV0]
ENSDARG00000033485	ENSDART00000056398	A3KQ68_DANRE	Novel protein Fragment [Source:UniProtKB/TrEMBL;Acc:A3KQ68]
ENSDARG00000068740	ENSDART00000099540	A3KQD1_DANRE	Novel protein Fragment [Source:UniProtKB/TrEMBL;Acc:A3KQD1]
ENSDARG00000070901	ENSDART00000104455	A3KQG3_DANRE	Novel protein [Source:UniProtKB/TrEMBL;Acc:A3KQG3]
ENSDARG00000068678	ENSDART00000099423	A3KQH2_DANRE	Novel protein Fragment [Source:UniProtKB/TrEMBL;Acc:A3KQH2]
ENSDARG00000068577	ENSDART00000099226	A3KQN7_DANRE	Novel protein [Source:UniProtKB/TrEMBL;Acc:A3KQN7]
ENSDARG00000073702	ENSDART00000104106	A3KQP0_DANRE	Novel protein similar to vertebrate pim oncogene family Fragment [Source:UniProtKB/TrEMBL;Acc:A3KQP0]
ENSDARG00000076206	ENSDART00000052479	A3KQP4_DANRE	Novel protein similar to vertebrate pim oncogene family Fragment [Source:UniProtKB/TrEMBL;Acc:A3KQP4]
ENSDARG00000067703	ENSDART00000097511	A3KQR3_DANRE	Novel protein containing a NACHT domain Fragment [Source:UniProtKB/TrEMBL;Acc:A3KQR3]
ENSDARG00000070899	ENSDART00000060141	A3KQS7_DANRE	Novel protein Fragment [Source:UniProtKB/TrEMBL;Acc:A3KQS7]
ENSDARG00000068158	ENSDART00000098374	A3KQT5_DANRE	Novel protein Fragment [Source:UniProtKB/TrEMBL;Acc:A3KQT5]
ENSDARG00000041297	ENSDART00000060530	A3KQU9_DANRE	Novel protein Fragment [Source:UniProtKB/TrEMBL;Acc:A3KQU9]
ENSDARG00000041302	ENSDART00000078409	A3KQV0_DANRE	Novel protein Fragment [Source:UniProtKB/TrEMBL;Acc:A3KQV0]
ENSDARG00000057874	ENSDART00000104767	A3QJV2_DANRE	Novel transcript Fragment [Source:UniProtKB/TrEMBL;Acc:A3QJV2]
ENSDARG00000071030	ENSDART00000104764	A3QJV3_DANRE	Novel protein Fragment [Source:UniProtKB/TrEMBL;Acc:A3QJV3]
ENSDARG00000059855	ENSDART00000083665	A3QK38_DANRE	Novel protein similar to human WD repeat domain 66 (WDR66) [Source:UniProtKB/TrEMBL;Acc:A3QK38]
ENSDARG00000070164	ENSDART00000102748	A4FVN0_DANRE	LOC559136 protein Fragment [Source:UniProtKB/TrEMBL;Acc:A4FVN0]
ENSDARG00000060263	ENSDART00000084729	A4IFY0_DANRE	LOC569386 protein Fragment [Source:UniProtKB/TrEMBL;Acc:A0JMH1]
ENSDARG00000060622	ENSDART00000085603	A4IG03_DANRE	LOC100004603 protein Fragment [Source:UniProtKB/TrEMBL;Acc:A4IG03]
ENSDARG00000071368	ENSDART00000105463	A4VCF1_DANRE	LOC100148750 protein Fragment [Source:UniProtKB/TrEMBL;Acc:A4VCF1]
ENSDARG00000063668	ENSDART00000093244	A4VCF8_DANRE	Putative uncharacterized protein Fragment [Source:UniProtKB/TrEMBL;Acc:A4VCF8]
ENSDARG00000067701	ENSDART00000097508	A5PL56_DANRE	LOC100148802 protein Fragment [Source:UniProtKB/TrEMBL;Acc:A5PL56]
ENSDARG00000010729	ENSDART00000016102	A5PLF0_DANRE	LOC795887 protein Fragment [Source:UniProtKB/TrEMBL;Acc:A5PLF0]
ENSDARG00000079052	ENSDART00000038471	A5PLF1_DANRE	LOC565797 protein Fragment [Source:UniProtKB/TrEMBL;Acc:A5PLF1]
ENSDARG00000016212	ENSDART00000035580	A5PLH2_DANRE	Putative uncharacterized protein Fragment [Source:UniProtKB/TrEMBL;Acc:A5PLH2]
ENSDARG00000071112	ENSDART00000104927	A5PMW6_DANRE	Novel protein Fragment [Source:UniProtKB/TrEMBL;Acc:A5PMW6]
ENSDARG00000075811	ENSDART00000052454	A5PN17_DANRE	Novel protein similar to vertebrate pim oncogene family Fragment [Source:UniProtKB/TrEMBL;Acc:A5PN17]
ENSDARG00000079136	ENSDART00000078593	A5WUT0_DANRE	Novel protein similar to vertebrate rho-associated, coiled-coil containing protein kinase 2 (Rock2) Fragment [Source:UniProtKB/TrEMBL;Acc:A5WUT0]
ENSDARG00000059658	ENSDART00000083137	A5WUT6_DANRE	Novel protein similar to vertebrate mitochondrial rRNA methyltransferase 1 homolog (S. cerevisiae) (MRM1) Fragment [Source:UniProtKB/TrEMBL;Acc:A5WUT6]
ENSDARG00000070248	ENSDART00000102949	A5WUW5_DANRE	Novel NACHT domain containing protein [Source:UniProtKB/TrEMBL;Acc:A5WUW5]
ENSDARG00000008057	ENSDART00000014708	A5WV24_DANRE	Novel protein similar to vertebrate Nedd4 family interacting protein 1 (NDFIP1, zgc:92833) Fragment [Source:UniProtKB/TrEMBL;Acc:A5WV24]
ENSDARG00000067609	ENSDART00000097353	A5WV38_DANRE	Novel protein [Source:UniProtKB/TrEMBL;Acc:A5WV38]
ENSDARG00000061977	ENSDART00000089031	A5WVJ6_DANRE	Novel protein similar to H.sapien PPFIBP2, PTPRF interacting protein, binding protein 2 (Liprin beta 2) (PPFIBP2) Fragment [Source:UniProtKB/TrEMBL;Acc:A5WVJ6]
ENSDARG00000037094	ENSDART00000024676	A5WWE7_DANRE	Aldehyde dehydrogenase 2, like [Source:UniProtKB/TrEMBL;Acc:A5WWE7]
ENSDARG00000055539	ENSDART00000077910	A7E2I1_DANRE	LOC557419 protein Fragment [Source:UniProtKB/TrEMBL;Acc:A7E2I1]
ENSDARG00000027399	ENSDART00000056913	A7E2L6_DANRE	LOC100007376 protein Fragment [Source:UniProtKB/TrEMBL;Acc:A7E2L6]
ENSDARG00000078844	ENSDART00000099802	A7E2M4_DANRE	LOC100007883 protein Fragment [Source:UniProtKB/TrEMBL;Acc:A7E2M4]
ENSDARG00000044459	ENSDART00000058640	A7MBV4_DANRE	LOC570454 protein Fragment [Source:UniProtKB/TrEMBL;Acc:A7MBV4]
ENSDARG00000041960	ENSDART00000061497	A7MC08_DANRE	Putative uncharacterized protein Fragment [Source:UniProtKB/TrEMBL;Acc:A7MC08]
ENSDARG00000062182	ENSDART00000078873	A7MC17_DANRE	LOC100001772 protein Fragment [Source:UniProtKB/TrEMBL;Acc:A7MC17]
ENSDARG00000053761	ENSDART00000075856	A7YY03_DANRE	LOC100006655 protein Fragment [Source:UniProtKB/TrEMBL;Acc:A7YY03]
ENSDARG00000071770	ENSDART00000106376	A8DZB7_DANRE	Novel protein Fragment [Source:UniProtKB/TrEMBL;Acc:A8DZB7]
ENSDARG00000022615	ENSDART00000058281	A8DZG5_DANRE	Novel protein Fragment [Source:UniProtKB/TrEMBL;Acc:A8DZG5]
ENSDARG00000069751	ENSDART00000101737	A8DZH1_DANRE	Novel protein [Source:UniProtKB/TrEMBL;Acc:A8DZH1]
ENSDARG00000056845	ENSDART00000056813	A8E7E2_DANRE	Novel protein containing multiple sushi domains (SCR repeat) [Source:UniProtKB/TrEMBL;Acc:A8E7E2]
ENSDARG00000056766	ENSDART00000105640	A8E7E5_DANRE	Novel protein containing multiple sushi domains (SCR repeat) [Source:UniProtKB/TrEMBL;Acc:A8E7E5]
ENSDARG00000061180	ENSDART00000086961	A8E7N5_DANRE	Novel protein similar to vertebrate vacuolar protein sorting 45A (Yeast) (VPS45A) [Source:UniProtKB/TrEMBL;Acc:A8E7N5]
ENSDARG00000036700	ENSDART00000053304	A8KB60_DANRE	LOC795591 protein Fragment [Source:UniProtKB/TrEMBL;Acc:A8KB60]
ENSDARG00000036700	ENSDART00000102713	A8KB60_DANRE	LOC795591 protein Fragment [Source:UniProtKB/TrEMBL;Acc:A8KB60]
ENSDARG00000061228	ENSDART00000087112	A8KB85_DANRE	LOC572231 protein Fragment [Source:UniProtKB/TrEMBL;Acc:A8KB85]
ENSDARG00000036968	ENSDART00000053686	A8KB96_DANRE	LOC100003661 protein Fragment [Source:UniProtKB/TrEMBL;Acc:A8KB96]
ENSDARG00000035771	ENSDART00000051907	A8WFR5_DANRE	LOC100151157 protein Fragment [Source:UniProtKB/TrEMBL;Acc:A8WFR5]
ENSDARG00000062148	ENSDART00000089539	A8WFW9_DANRE	LOC571373 protein Fragment [Source:UniProtKB/TrEMBL;Acc:A8WFW9]
ENSDARG00000069435	ENSDART00000101066	A8WFX1_DANRE	Putative uncharacterized protein Fragment [Source:UniProtKB/TrEMBL;Acc:A8WFX1]
ENSDARG00000060494	ENSDART00000075743	A8WG07_DANRE	LOC562037 protein Fragment [Source:UniProtKB/TrEMBL;Acc:A8WG07]
ENSDARG00000045298	ENSDART00000081544	A8WGA1_DANRE	LOC563976 protein Fragment [Source:UniProtKB/TrEMBL;Acc:A8WGA1]
ENSDARG00000056905	ENSDART00000079488	A8WHX5_DANRE	Novel protein similar to vertebrate retinoblastoma binding protein 6 (RBBP6) [Source:UniProtKB/TrEMBL;Acc:A8WHX5]
ENSDARG00000071216	ENSDART00000105150	A9JR73_DANRE	LOC100000061 protein Fragment [Source:UniProtKB/TrEMBL;Acc:A9JR73]
ENSDARG00000057125	ENSDART00000079726	A9JRG3_DANRE	Putative uncharacterized protein Fragment [Source:UniProtKB/TrEMBL;Acc:A9JRG3]
ENSDARG00000056587	ENSDART00000079091	A9JRH5_DANRE	LOC563369 protein Fragment [Source:UniProtKB/TrEMBL;Acc:A9JRH5]
ENSDARG00000070873	ENSDART00000104405	A9ZPF2_DANRE	Chemokine CCL-C11a [Source:UniProtKB/TrEMBL;Acc:A9ZPF2]
ENSDARG00000012468	ENSDART00000010101	aacs	Acetoacetyl-CoA synthetase (EC 6.2.1.16) [Source:UniProtKB/Swiss-Prot;Acc:A3QK15]
ENSDARG00000041170	ENSDART00000060344	aagab	alpha- and gamma-adaptin-binding protein p34 [Source:RefSeq peptide;Acc:NP_001002423]
ENSDARG00000015747	ENSDART00000002583	aarsd1	Alanyl-tRNA synthetase domain-containing protein 1 [Source:UniProtKB/Swiss-Prot;Acc:Q6DEJ5]
ENSDARG00000025467	ENSDART00000028854	aatf	apoptosis antagonizing transcription factor [Source:RefSeq peptide;Acc:NP_001077297]
ENSDARG00000006031	ENSDART00000027468	abat	4-aminobutyrate aminotransferase [Source:RefSeq peptide;Acc:NP_958906]
ENSDARG00000070078	ENSDART00000102557	ABCB11 (1 of 2)	ATP-binding cassette, sub-family B (MDR/TAP), member 11 [Source:HGNC Symbol;Acc:42]
ENSDARG00000036787	ENSDART00000031380	abcb3l1	ATP-binding cassette, sub-family B (MDR/TAP), member 3 like 1 [Source:RefSeq peptide;Acc:NP_001006594]
ENSDARG00000014031	ENSDART00000016604	abcc2	ATP-binding cassette, sub-family C (CFTR/MRP), member 2 [Source:RefSeq peptide;Acc:NP_956883]
ENSDARG00000061233	ENSDART00000087070	ABCC5	ATP-binding cassette, sub-family C (CFTR/MRP), member 5 [Source:HGNC Symbol;Acc:56]
ENSDARG00000009582	ENSDART00000042812	ABCC6 (1 of 2)	ATP-binding cassette, sub-family C (CFTR/MRP), member 6 [Source:HGNC Symbol;Acc:57]
ENSDARG00000015167	ENSDART00000019318	abcd3a	ATP-binding cassette, sub-family D (ALD), member 3a [Source:RefSeq peptide;Acc:NP_998647]
ENSDARG00000007216	ENSDART00000015777	abce1	ATP-binding cassette, sub-family E (OABP), member 1 isoform 1 [Source:RefSeq peptide;Acc:NP_998718]
ENSDARG00000031795	ENSDART00000048977	abcf1	ATP-binding cassette sub-family F, member 1 [Source:RefSeq peptide;Acc:NP_998351]
ENSDARG00000038785	ENSDART00000056640	abcf2	ATP-binding cassette, sub-family F (GCN20), member 2 [Source:RefSeq peptide;Acc:NP_958472]
ENSDARG00000043037	ENSDART00000063180	abcg2a	ATP-binding cassette transporter sub-family G member 2a [Source:RefSeq peptide;Acc:NP_001036240]
ENSDARG00000058574	ENSDART00000032322	abcg2c	ATP-binding cassette, sub-family G (WHITE), member 2c [Source:RefSeq peptide;Acc:NP_001034728]
ENSDARG00000063078	ENSDART00000091845	abcg5	ATP-binding cassette, sub-family G (WHITE), member 5 [Source:RefSeq peptide;Acc:NP_001122162]
ENSDARG00000063059	ENSDART00000091773	abcg8	ATP-binding cassette, sub-family G (WHITE), member 8 [Source:RefSeq peptide;Acc:NP_001108041]
ENSDARG00000076561	ENSDART00000104706	ABHD12 (2 of 2)	abhydrolase domain containing 12 [Source:HGNC Symbol;Acc:15868]
ENSDARG00000025797	ENSDART00000035067	abhd2a	Abhydrolase domain-containing protein 2-A (EC 3.1.1.-) [Source:UniProtKB/Swiss-Prot;Acc:Q802V6]
ENSDARG00000018809	ENSDART00000023851	abhd3	abhydrolase domain containing 3 [Source:RefSeq peptide;Acc:NP_001004569]
ENSDARG00000025122	ENSDART00000034069	abhd4	abhydrolase domain containing 4 [Source:RefSeq peptide;Acc:NP_001017613]
ENSDARG00000010155	ENSDART00000031245	abi1	abl-interactor 1 [Source:RefSeq peptide;Acc:NP_957032]
ENSDARG00000013841	ENSDART00000041697	abl2	arg tyrosine kinase [Source:RefSeq peptide;Acc:NP_001116177]
ENSDARG00000061355	ENSDART00000087422	abp1	amiloride binding protein 1 (amine oxidase (copper-containing)) [Source:RefSeq peptide;Acc:NP_001071066]
ENSDARG00000077422	ENSDART00000089113	ABTB2 (1 of 3)	ankyrin repeat and BTB (POZ) domain containing 2 [Source:HGNC Symbol;Acc:23842]
ENSDARG00000004687	ENSDART00000007997	acaa1	acetyl-Coenzyme A acyltransferase 1 [Source:RefSeq peptide;Acc:NP_001002207]
ENSDARG00000045411	ENSDART00000066778	acad11	acyl-Coenzyme A dehydrogenase family, member 11 [Source:RefSeq peptide;Acc:NP_956472]
ENSDARG00000042658	ENSDART00000062569	acad8	acyl-Coenzyme A dehydrogenase family, member 8 [Source:RefSeq peptide;Acc:NP_957449]
ENSDARG00000038900	ENSDART00000056788	acadm	medium-chain acyl-CoA dehydrogenase isoform 2 [Source:RefSeq peptide;Acc:NP_998175]
ENSDARG00000030781	ENSDART00000014669	acads	short-chain acyl-CoA dehydrogenase [Source:RefSeq peptide;Acc:NP_001003743]
ENSDARG00000016687	ENSDART00000023089	acadvl	acyl-Coenzyme A dehydrogenase, very long chain [Source:RefSeq peptide;Acc:NP_997776]
ENSDARG00000045888	ENSDART00000067448	acat1	Acetyl-CoA acetyltransferase, mitochondrial Precursor (EC 2.3.1.9)(Acetoacetyl-CoA thiolase) [Source:UniProtKB/Swiss-Prot;Acc:Q6AZA0]
ENSDARG00000007127	ENSDART00000006778	acat2	acetyl-CoA acetyltransferase 2 [Source:RefSeq peptide;Acc:NP_571445]
ENSDARG00000039456	ENSDART00000057642	acbd6	Acyl-CoA-binding domain-containing protein 6 [Source:UniProtKB/Swiss-Prot;Acc:Q4V8X4]
ENSDARG00000014856	ENSDART00000046209	acbd7	acyl-Coenzyme A binding domain containing 7 [Source:RefSeq peptide;Acc:NP_001122240]
ENSDARG00000016918	ENSDART00000003712	ace2	angiotensin I converting enzyme 2 [Source:RefSeq peptide;Acc:NP_001007298]
ENSDARG00000010347	ENSDART00000023797	acer1	Alkaline ceramidase 1 (Alkaline CDase 1)(AlkCDase 1)(EC 3.5.1.23)(N-acylsphingosine amidohydrolase 3)(Acylsphingosine deacylase 3) [Source:UniProtKB/Swiss-Prot;Acc:Q568I2]
ENSDARG00000026842	ENSDART00000034218	ACIN1 (2 of 2)	apoptotic chromatin condensation inducer 1 [Source:HGNC Symbol;Acc:17066]
ENSDARG00000029313	ENSDART00000040357	acin1a	Novel protein similar to human apoptotic chromatin condensation inducer in the nucleus (ACINUS) Fragment [Source:UniProtKB/TrEMBL;Acc:B0R0H1]
ENSDARG00000054290	ENSDART00000076459	acin1a	apoptotic chromatin condensation inducer 1a [Source:RefSeq peptide;Acc:NP_001007106]
ENSDARG00000017738	ENSDART00000044162	acly	ATP citrate lyase [Source:RefSeq peptide;Acc:NP_001002649]
ENSDARG00000062549	ENSDART00000090609	acmsd	aminocarboxymuconate semialdehyde decarboxylase [Source:RefSeq peptide;Acc:NP_001082963]
ENSDARG00000007294	ENSDART00000009321	aco2	aconitase 2, mitochondrial [Source:RefSeq peptide;Acc:NP_944590]
ENSDARG00000061728	ENSDART00000088401	acot13	acyl-CoA thioesterase 13 [Source:RefSeq peptide;Acc:NP_001074272]
ENSDARG00000018653	ENSDART00000021668	acot7	acyl-CoA thioesterase 7 [Source:RefSeq peptide;Acc:NP_001004617]
ENSDARG00000014138	ENSDART00000027386	acot8	acyl-CoA thioesterase 8 [Source:RefSeq peptide;Acc:NP_001006072]
ENSDARG00000014727	ENSDART00000049226	acox1	acyl-Coenzyme A oxidase 1 [Source:RefSeq peptide;Acc:NP_001005933]
ENSDARG00000038865	ENSDART00000056745	acox3	pristanoyl acyl-Coenzyme A oxidase 3 [Source:RefSeq peptide;Acc:NP_998312]
ENSDARG00000070328	ENSDART00000103102	ACP1 (3 of 3)	acid phosphatase 1, soluble [Source:HGNC Symbol;Acc:122]
ENSDARG00000003891	ENSDART00000018751	ACP1 (1 of 3)	acid phosphatase 1, soluble [Source:HGNC Symbol;Acc:122]
ENSDARG00000008921	ENSDART00000023012	acp5b	acid phosphatase 5b, tartrate resistant [Source:RefSeq peptide;Acc:NP_001002452]
ENSDARG00000061201	ENSDART00000087040	acsf2	Acyl-CoA synthetase family member 2, mitochondrial Precursor (EC 6.2.1.-) [Source:UniProtKB/Swiss-Prot;Acc:Q0P4F7]
ENSDARG00000030514	ENSDART00000039917	acsl1	acyl-CoA synthetase long-chain family member 1 [Source:RefSeq peptide;Acc:NP_001027007]
ENSDARG00000004078	ENSDART00000006489	acsl4a	acyl-CoA synthetase long-chain family member 4 [Source:RefSeq peptide;Acc:NP_956943]
ENSDARG00000010752	ENSDART00000002453	acsl4l	Acsl4l protein Fragment [Source:UniProtKB/TrEMBL;Acc:Q7SXQ9]
ENSDARG00000044142	ENSDART00000044328	acss1	acyl-CoA synthetase short-chain family member 1 [Source:RefSeq peptide;Acc:NP_001074125]
ENSDARG00000037781	ENSDART00000055054	acss2	acyl-CoA synthetase short-chain family member 2 [Source:RefSeq peptide;Acc:NP_001002641]
ENSDARG00000036371	ENSDART00000052838	acta1a	actin, alpha 1a, skeletal muscle [Source:RefSeq peptide;Acc:NP_001017750]
ENSDARG00000055618	ENSDART00000058629	acta1b	actin, alpha 1b, skeletal muscle [Source:RefSeq peptide;Acc:NP_999949]
ENSDARG00000045180	ENSDART00000066430	acta2	actin, alpha 2, smooth muscle, aorta [Source:RefSeq peptide;Acc:NP_997785]
ENSDARG00000042535	ENSDART00000062370	actc1a	actin, alpha, cardiac muscle 1a [Source:RefSeq peptide;Acc:NP_001001409]
ENSDARG00000057911	ENSDART00000080664	actc1a	cardiac muscle alpha actin 1 [Source:RefSeq peptide;Acc:NP_001002066]
ENSDARG00000037840	ENSDART00000055136	actc1b	actin, alpha 1, skeletal muscle [Source:RefSeq peptide;Acc:NP_571666]
ENSDARG00000070828	ENSDART00000104303	actl6a	actin-like 6A [Source:RefSeq peptide;Acc:NP_775347]
ENSDARG00000071090	ENSDART00000104882	actn2	actinin, alpha 2 [Source:RefSeq peptide;Acc:NP_001032662]
ENSDARG00000013755	ENSDART00000005682	actn3a	actinin alpha 3a [Source:RefSeq peptide;Acc:NP_571597]
ENSDARG00000001431	ENSDART00000001649	actn3b	actinin alpha 3b [Source:RefSeq peptide;Acc:NP_991107]
ENSDARG00000078385	ENSDART00000056087	ACTR10 (2 of 2)	actin-related protein 10 homolog (S. cerevisiae) [Source:HGNC Symbol;Acc:17372]
ENSDARG00000052438	ENSDART00000074294	actr2	Actin-related protein 2-A (Actin-like protein 2-A) [Source:UniProtKB/Swiss-Prot;Acc:Q7SXW6]
ENSDARG00000070076	ENSDART00000102555	actr2b	Actin-related protein 2-B (Actin-like protein 2-B) [Source:UniProtKB/Swiss-Prot;Acc:Q56A35]
ENSDARG00000012995	ENSDART00000012419	actr5	ARP5 actin-related protein 5 homolog [Source:RefSeq peptide;Acc:NP_998653]
ENSDARG00000021370	ENSDART00000003715	actr6	ARP6 actin-related protein 6 homolog [Source:RefSeq peptide;Acc:NP_955990]
ENSDARG00000018968	ENSDART00000023094	acvr1b	activin A receptor, type IB [Source:RefSeq peptide;Acc:NP_571065]
ENSDARG00000014986	ENSDART00000017977	acvr1l	activin A receptor, type I like [Source:RefSeq peptide;Acc:NP_571420]
ENSDARG00000018179	ENSDART00000043462	acvrl1	activin A receptor type II-like 1 [Source:RefSeq peptide;Acc:NP_705929]
ENSDARG00000036421	ENSDART00000052907	acy3.1	Aspartoacylase-2A (EC 3.5.1.15)(Aminoacylase-3.1)(ACY-3.1) [Source:UniProtKB/Swiss-Prot;Acc:Q6DHI0]
ENSDARG00000005525	ENSDART00000004233	acy3.2	Aspartoacylase-2B (EC 3.5.1.15)(Aminoacylase-3.2)(ACY-3.2) [Source:UniProtKB/Swiss-Prot;Acc:Q6DHQ3]
ENSDARG00000060126	ENSDART00000084425	acyp1	acylphosphatase 1 [Source:RefSeq peptide;Acc:NP_001116321]
ENSDARG00000003113	ENSDART00000019519	ada	Adenosine deaminase (EC 3.5.4.4)(Adenosine aminohydrolase) [Source:UniProtKB/Swiss-Prot;Acc:Q6DG22]
ENSDARG00000043213	ENSDART00000063437	adam17a	a disintegrin and metalloproteinase domain 17a [Source:RefSeq peptide;Acc:NP_955967]
ENSDARG00000001452	ENSDART00000001678	adam8a	a disintegrin and metalloproteinase domain 8a [Source:RefSeq peptide;Acc:NP_956931]
ENSDARG00000010070	ENSDART00000040066	adam9	a disintegrin and metalloproteinase domain 9 [Source:RefSeq peptide;Acc:NP_001004678]
ENSDARG00000041566	ENSDART00000060939	ADAMTS1	ADAM metallopeptidase with thrombospondin type 1 motif, 1 [Source:HGNC Symbol;Acc:217]
ENSDARG00000012389	ENSDART00000025629	adar	adenosine deaminase, RNA-specific [Source:RefSeq peptide;Acc:NP_571671]
ENSDARG00000014588	ENSDART00000046166	adcy2b	adenylate cyclase 2b (brain) [Source:RefSeq peptide;Acc:NP_001093457]
ENSDARG00000027740	ENSDART00000034784	adcyap1b	adenylate cyclase activating polypeptide 1b [Source:RefSeq peptide;Acc:NP_999880]
ENSDARG00000040874	ENSDART00000027803	add3a	adducin 3a [Source:RefSeq peptide;Acc:NP_955957]
ENSDARG00000053518	ENSDART00000075551	adhfe1	alcohol dehydrogenase, iron containing, 1 [Source:RefSeq peptide;Acc:NP_996969]
ENSDARG00000020448	ENSDART00000025229	adi1	1,2-dihydroxy-3-keto-5-methylthiopentene dioxygenase (EC 1.13.-.-)(Aci-reductone dioxygenase)(ARD) [Source:UniProtKB/Swiss-Prot;Acc:Q6PBX5]
ENSDARG00000056411	ENSDART00000078901	adipoql	adiponectin, C1Q and collagen domain containing, like [Source:RefSeq peptide;Acc:NP_001038890]
ENSDARG00000062228	ENSDART00000089749	adipoql2	Adiponectin a Fragment [Source:UniProtKB/TrEMBL;Acc:B2BX13]
ENSDARG00000002912	ENSDART00000026258	adipor1a	adiponectin receptor 1a [Source:RefSeq peptide;Acc:NP_001002467]
ENSDARG00000042717	ENSDART00000062682	adipor1b	adiponectin receptor 1 [Source:RefSeq peptide;Acc:NP_998665]
ENSDARG00000058688	ENSDART00000081604	adipor2	adiponectin receptor 2 [Source:RefSeq peptide;Acc:NP_001020677]
ENSDARG00000039429	ENSDART00000057605	adka	adenosine kinase a [Source:RefSeq peptide;Acc:NP_997956]
ENSDARG00000018258	ENSDART00000027234	adkb	adenosine kinase b [Source:RefSeq peptide;Acc:NP_942097]
ENSDARG00000042827	ENSDART00000062858	adoa	2-aminoethanethiol (cysteamine) dioxygenase a [Source:RefSeq peptide;Acc:NP_001008634]
ENSDARG00000040841	ENSDART00000059869	adra2a	Alpha-2A adrenergic receptor (Alpha-2A adrenoreceptor)(Alpha-2A adrenoceptor)(Alpha(2A)AR) [Source:UniProtKB/Swiss-Prot;Acc:Q90WY4]
ENSDARG00000017049	ENSDART00000023454	adsl	adenylosuccinate lyase [Source:RefSeq peptide;Acc:NP_956193]
ENSDARG00000002071	ENSDART00000018155	adss	adenylosuccinate synthase [Source:RefSeq peptide;Acc:NP_001017804]
ENSDARG00000012399	ENSDART00000016819	adssl	adenylosuccinate synthase, like [Source:RefSeq peptide;Acc:NP_775344]
ENSDARG00000009867	ENSDART00000046077	adssl1	adenylosuccinate synthase like 1 [Source:RefSeq peptide;Acc:NP_999985]
ENSDARG00000030548	ENSDART00000043267	afmid	Probable arylformamidase (EC 3.5.1.9)(Kynurenine formamidase)(KF) [Source:UniProtKB/Swiss-Prot;Acc:Q566U4]
ENSDARG00000004889	ENSDART00000016728	aga	aspartylglucosaminidase [Source:RefSeq peptide;Acc:NP_001103751]
ENSDARG00000030020	ENSDART00000043960	agfg1a	ArfGAP with FG repeats 1a [Source:RefSeq peptide;Acc:NP_956129]
ENSDARG00000019526	ENSDART00000021158	agfg1b	ArfGAP with FG repeats 1b [Source:RefSeq peptide;Acc:NP_956882]
ENSDARG00000060109	ENSDART00000084380	aggf1	angiogenic factor with G patch and FHA domains 1 [Source:RefSeq peptide;Acc:NP_001073451]
ENSDARG00000009837	ENSDART00000006109	agk	Acylglycerol kinase, mitochondrial Precursor (EC 2.7.1.94)(EC 2.7.1.107)(Multiple substrate lipid kinase)(Multi-substrate lipid kinase)(MuLK) [Source:UniProtKB/Swiss-Prot;Acc:Q7ZW00]
ENSDARG00000012709	ENSDART00000007766	agl	Not assigned
ENSDARG00000036549	ENSDART00000053104	agpat3	1-acylglycerol-3-phosphate O-acyltransferase 3 [Source:RefSeq peptide;Acc:NP_998590]
ENSDARG00000069044	ENSDART00000100156	agpat4	1-acylglycerol-3-phosphate O-acyltransferase 4 [Source:RefSeq peptide;Acc:NP_998157]
ENSDARG00000016048	ENSDART00000008389	agpat9	Glycerol-3-phosphate acyltransferase 3 (GPAT3)(EC 2.3.1.15)(1-acylglycerol-3-phosphate O-acyltransferase 9)(1-AGP acyltransferase 9)(1-AGPAT 9)(Lysophosphatidic acid acyltransferase theta)(LPAAT-theta) [Source:UniProtKB/Swiss-Prot;Acc:Q6DG38]
ENSDARG00000006491	ENSDART00000046440	agpat9l	Glycerol-3-phosphate acyltransferase 3-like (EC 2.3.1.15)(1-acylglycerol-3-phosphate O-acyltransferase 9-like)(1-AGP acyltransferase 9-like)(1-AGPAT 9-like)(Lysophosphatidic acid acyltransferase theta-like)(LPAAT-theta-like) [Source:UniProtKB/Swiss-Prot;Acc:A3KGT9]
ENSDARG00000042821	ENSDART00000062850	agps	alkyldihydroxyacetone phosphate synthase [Source:RefSeq peptide;Acc:NP_956407]
ENSDARG00000070480	ENSDART00000103475	agr2	anterior gradient 2 homolog [Source:RefSeq peptide;Acc:NP_001012499]
ENSDARG00000016412	ENSDART00000010918	agt	angiotensinogen [Source:RefSeq peptide;Acc:NP_932329]
ENSDARG00000018478	ENSDART00000013863	agxt	alanine-glyoxylate aminotransferase [Source:RefSeq peptide;Acc:NP_998327]
ENSDARG00000035544	ENSDART00000051524	agxt2l1	Alanine--glyoxylate aminotransferase 2-like 1 (EC 2.6.1.-) [Source:UniProtKB/Swiss-Prot;Acc:Q7SY54]
ENSDARG00000052099	ENSDART00000073881	agxtl	alanine-glyoxylate aminotransferase, like [Source:RefSeq peptide;Acc:NP_001002331]
ENSDARG00000058060	ENSDART00000080871	ahctf1	Ahctf1 protein Fragment [Source:UniProtKB/TrEMBL;Acc:A5D6S7]
ENSDARG00000005191	ENSDART00000018523	ahcy	S-adenosylhomocysteine hydrolase [Source:RefSeq peptide;Acc:NP_954688]
ENSDARG00000056331	ENSDART00000078792	ahcyl1	S-adenosylhomocysteine hydrolase-like 1 [Source:RefSeq peptide;Acc:NP_958450]
ENSDARG00000039343	ENSDART00000057498	ahcyl2	S-adenosylhomocysteine hydrolase-like 2 [Source:RefSeq peptide;Acc:NP_958497]
ENSDARG00000044056	ENSDART00000064668	ahi1	Abelson helper integration site 1 [Source:RefSeq peptide;Acc:NP_001071029]
ENSDARG00000061764	ENSDART00000088484	ahnak	Ahnak protein Fragment [Source:UniProtKB/TrEMBL;Acc:Q08BG5]
ENSDARG00000020046	ENSDART00000049830	ahr1a	aryl hydrocarbon receptor 1 [Source:RefSeq peptide;Acc:NP_571103]
ENSDARG00000028664	ENSDART00000029781	ahsa1	AHA1, activator of heat shock protein ATPase homolog 1 [Source:RefSeq peptide;Acc:NP_001038556]
ENSDARG00000011127	ENSDART00000029771	ahsa1l	AHA1, activator of heat shock protein ATPase homolog 1, like [Source:RefSeq peptide;Acc:NP_997767]
ENSDARG00000026764	ENSDART00000028565	ahsg	alpha-2-HS-glycoprotein [Source:RefSeq peptide;Acc:NP_997787]
ENSDARG00000014532	ENSDART00000010271	aida	Axin interactor, dorsalization-associated protein (Axin interaction partner and dorsalization antagonist) [Source:UniProtKB/Swiss-Prot;Acc:Q6PBN2]
ENSDARG00000009336	ENSDART00000009500	aif1l	allograft inflammatory factor 1-like [Source:RefSeq peptide;Acc:NP_942571]
ENSDARG00000069699	ENSDART00000016877	aip	aryl hydrocarbon receptor interacting protein [Source:RefSeq peptide;Acc:NP_999877]
ENSDARG00000069699	ENSDART00000101617	aip	aryl hydrocarbon receptor interacting protein [Source:RefSeq peptide;Acc:NP_999877]
ENSDARG00000005926	ENSDART00000003167	ak2	Adenylate kinase 2, mitochondrial (AK 2)(EC 2.7.4.3)(ATP-AMP transphosphorylase 2) [Source:UniProtKB/Swiss-Prot;Acc:Q1L8L9]
ENSDARG00000058226	ENSDART00000081063	ak3	adenylate kinase 3 [Source:RefSeq peptide;Acc:NP_998295]
ENSDARG00000006546	ENSDART00000027550	ak3l1	adenylate kinase 3-like 1 [Source:RefSeq peptide;Acc:NP_998464]
ENSDARG00000017739	ENSDART00000029364	ak5l	adenylate kinase 5, like [Source:RefSeq peptide;Acc:NP_001017540]
ENSDARG00000019001	ENSDART00000048716	ak7	Novel protein Fragment [Source:UniProtKB/TrEMBL;Acc:Q5SNX6]
ENSDARG00000073972	ENSDART00000027776	AK7 (2 of 3)	adenylate kinase 7 [Source:HGNC Symbol;Acc:20091]
ENSDARG00000039969	ENSDART00000058472	akirin1	akirin 1 isoform 2 [Source:RefSeq peptide;Acc:NP_001007187]
ENSDARG00000058729	ENSDART00000081643	akirin2	akirin 2 isoform 2 [Source:RefSeq peptide;Acc:NP_998459]
ENSDARG00000035257	ENSDART00000051082	akr1a1a	aldo-keto reductase family 1, member A1a (aldehyde reductase) [Source:RefSeq peptide;Acc:NP_001003783]
ENSDARG00000052030	ENSDART00000057287	akr1a1b	aldo-keto reductase family 1, member A1 [Source:RefSeq peptide;Acc:NP_001017640]
ENSDARG00000006215	ENSDART00000018261	akr1b1	aldo-keto reductase family 1, member B1 (aldose reductase) [Source:RefSeq peptide;Acc:NP_001002048]
ENSDARG00000011219	ENSDART00000026767	akt2	AKT2 kinase [Source:RefSeq peptide;Acc:NP_937789]
ENSDARG00000026797	ENSDART00000033858	akt2l	v-akt murine thymoma viral oncogene homolog 2, like [Source:RefSeq peptide;Acc:NP_997980]
ENSDARG00000026862	ENSDART00000029565	aktip	AKT-interacting protein (Fused toes protein homolog) [Source:UniProtKB/Swiss-Prot;Acc:Q7ZYX1]
ENSDARG00000021059	ENSDART00000005217	ALAS1	aminolevulinate, delta-, synthase 1 [Source:HGNC Symbol;Acc:396]
ENSDARG00000038643	ENSDART00000056420	alas2	5-aminolevulinate synthase, erythroid-specific, mitochondrial Precursor (EC 2.3.1.37)(5-aminolevulinic acid synthase)(Delta-aminolevulinate synthase)(Delta-ALA synthetase)(ALAS-E) [Source:UniProtKB/Swiss-Prot;Acc:Q9YHT4]
ENSDARG00000026531	ENSDART00000030138	alcam	CD166 antigen homolog Precursor (Activated leukocyte cell adhesion molecule)(Neurolin)(DM-GRASP homolog)(CD166 antigen) [Source:UniProtKB/Swiss-Prot;Acc:Q90460]
ENSDARG00000037935	ENSDART00000055283	aldh16a1	aldehyde dehydrogenase 16 family, member A1 [Source:RefSeq peptide;Acc:NP_001073423]
ENSDARG00000061123	ENSDART00000086810	aldh18a1	aldehyde dehydrogenase 18 family, member A1 [Source:RefSeq peptide;Acc:NP_001077015]
ENSDARG00000053493	ENSDART00000075519	aldh1a2	aldehyde dehydrogenase 1A2 [Source:RefSeq peptide;Acc:NP_571925]
ENSDARG00000076933	ENSDART00000055593	ALDH1A3 (1 of 2)	aldehyde dehydrogenase 1 family, member A3 [Source:HGNC Symbol;Acc:409]
ENSDARG00000028259	ENSDART00000031625	aldh3a2	aldehyde dehydrogenase 3A2 [Source:RefSeq peptide;Acc:NP_997814]
ENSDARG00000013839	ENSDART00000020017	aldh3d1	aldehyde dehydrogenase 3 family, member D1 [Source:RefSeq peptide;Acc:NP_775328]
ENSDARG00000038207	ENSDART00000055710	aldh4a1	Delta-1-pyrroline-5-carboxylate dehydrogenase, mitochondrial Precursor (P5C dehydrogenase)(EC 1.5.1.12)(Aldehyde dehydrogenase family 4 member A1) [Source:UniProtKB/Swiss-Prot;Acc:Q7SY23]
ENSDARG00000018426	ENSDART00000009288	aldh7a1	aldehyde dehydrogenase 7 family, member A1 [Source:RefSeq peptide;Acc:NP_997889]
ENSDARG00000036776	ENSDART00000053399	aldh8a1	Aldehyde dehydrogenase family 8 member A1 (EC 1.2.1.-) [Source:UniProtKB/Swiss-Prot;Acc:Q66I21]
ENSDARG00000069100	ENSDART00000100281	aldh9a1a	Aldehyde dehydrogenase family 9 member A1-A (EC 1.2.1.3) [Source:UniProtKB/Swiss-Prot;Acc:Q7ZVB2]
ENSDARG00000037061	ENSDART00000053868	aldh9a1b	Aldehyde dehydrogenase family 9 member A1-B (EC 1.2.1.3) [Source:UniProtKB/Swiss-Prot;Acc:Q802W2]
ENSDARG00000011665	ENSDART00000020741	aldoaa	fructose-bisphosphate aldolase A [Source:RefSeq peptide;Acc:NP_919358]
ENSDARG00000034470	ENSDART00000042200	aldoab	aldolase a, fructose-bisphosphate, b [Source:RefSeq peptide;Acc:NP_998380]
ENSDARG00000053684	ENSDART00000075744	aldob	Fructose-bisphosphate aldolase B (EC 4.1.2.13)(Liver-type aldolase) [Source:UniProtKB/Swiss-Prot;Acc:Q8JH71]
ENSDARG00000019702	ENSDART00000026766	aldoc	Fructose-bisphosphate aldolase C (EC 4.1.2.13)(Brain-type aldolase) [Source:UniProtKB/Swiss-Prot;Acc:Q8JH70]
ENSDARG00000057661	ENSDART00000080377	aldocl	fructose-bisphosphate aldolase A [Source:RefSeq peptide;Acc:NP_001025123]
ENSDARG00000054963	ENSDART00000077235	alg1	beta-1,4-mannosyltransferase [Source:RefSeq peptide;Acc:NP_956161]
ENSDARG00000041199	ENSDART00000060395	alg12	alpha-1,6-mannosyltransferase ALG12 [Source:RefSeq peptide;Acc:NP_001092219]
ENSDARG00000039671	ENSDART00000057999	alg14	asparagine-linked glycosylation 14 homolog [Source:RefSeq peptide;Acc:NP_001006092]
ENSDARG00000070399	ENSDART00000103257	alg2	alpha-1,3-mannosyltransferase ALG2 [Source:RefSeq peptide;Acc:NP_001098406]
ENSDARG00000053155	ENSDART00000075146	alg3	alpha-1,3-mannosyltransferase ALG3 [Source:RefSeq peptide;Acc:NP_001018532]
ENSDARG00000061235	ENSDART00000087114	alg5	dolichyl-phosphate beta-glucosyltransferase [Source:RefSeq peptide;Acc:NP_001038819]
ENSDARG00000017617	ENSDART00000012857	alg6	dolichyl pyrophosphate Man9GlcNAc2 alpha-1,3-glucosyltransferase [Source:RefSeq peptide;Acc:NP_001003784]
ENSDARG00000044627	ENSDART00000065565	alg8	dolichyl pyrophosphate Glc1Man9GlcNAc2 alpha-1,3-glucosyltransferase [Source:RefSeq peptide;Acc:NP_001017647]
ENSDARG00000012840	ENSDART00000005090	alg9	asparagine-linked glycosylation 9 protein [Source:RefSeq peptide;Acc:NP_956919]
ENSDARG00000045606	ENSDART00000067057	alkbh3	alkB, alkylation repair homolog 3 [Source:RefSeq peptide;Acc:NP_001003511]
ENSDARG00000063003	ENSDART00000091683	alkbh5	alkB, alkylation repair homolog 5 [Source:RefSeq peptide;Acc:NP_001070855]
ENSDARG00000037906	ENSDART00000055248	alkbh7	spermatogenesis associated 11 [Source:RefSeq peptide;Acc:NP_001017609]
ENSDARG00000042562	ENSDART00000062429	allc	Allantoicase (EC 3.5.3.4)(Allantoate amidinohydrolase) [Source:UniProtKB/Swiss-Prot;Acc:Q6DGA6]
ENSDARG00000069463	ENSDART00000101126	alox12	arachidonate 12-lipoxygenase [Source:RefSeq peptide;Acc:NP_955912]
ENSDARG00000015546	ENSDART00000013050	alp	alkaline phosphatase [Source:RefSeq peptide;Acc:NP_957301]
ENSDARG00000015273	ENSDART00000015016	alpi	intestinal alkaline phosphatase [Source:RefSeq peptide;Acc:NP_001014375]
ENSDARG00000004296	ENSDART00000027026	ambpl	alpha-1-microglobulin/bikunin precursor, like precursor [Source:RefSeq peptide;Acc:NP_957412]
ENSDARG00000033832	ENSDART00000042755	ampd1	adenosine monophosphate deaminase 1 (isoform M) [Source:RefSeq peptide;Acc:NP_957187]
ENSDARG00000032469	ENSDART00000048722	ampd3	adenosine monophosphate deaminase 3 [Source:RefSeq peptide;Acc:NP_956142]
ENSDARG00000007663	ENSDART00000027689	amph	amphiphysin [Source:RefSeq peptide;Acc:NP_957125]
ENSDARG00000010862	ENSDART00000011704	amt	aminomethyltransferase [Source:RefSeq peptide;Acc:NP_001006021]
ENSDARG00000013856	ENSDART00000003035	amy2a	amylase-3 protein [Source:RefSeq peptide;Acc:NP_998176]
ENSDARG00000070333	ENSDART00000103123	anapc11	anaphase promoting complex subunit 11 [Source:RefSeq peptide;Acc:NP_001091950]
ENSDARG00000008461	ENSDART00000026592	anapc5	anaphase promoting complex subunit 5 [Source:RefSeq peptide;Acc:NP_955916]
ENSDARG00000012071	ENSDART00000020999	angptl1	angiopoietin-like 1 [Source:RefSeq peptide;Acc:NP_001014820]
ENSDARG00000056630	ENSDART00000079161	angptl5	Novel protein similar to angiopoietins Fragment [Source:UniProtKB/TrEMBL;Acc:Q6ZM91]
ENSDARG00000027582	ENSDART00000038790	angptl7	angiopoietin-like 7 [Source:RefSeq peptide;Acc:NP_001006073]
ENSDARG00000000516	ENSDART00000000536	ankar	ankyrin and armadillo repeat containing isoform 1 [Source:RefSeq peptide;Acc:NP_001007040]
ENSDARG00000014969	ENSDART00000012413	ankhb	Progressive ankylosis protein homolog (ANK) [Source:UniProtKB/Swiss-Prot;Acc:P58368]
ENSDARG00000035399	ENSDART00000051294	ankra2	ankyrin repeat, family A (RFXANK-like), 2 [Source:RefSeq peptide;Acc:NP_998294]
ENSDARG00000052419	ENSDART00000074270	ankrd12	ankyrin repeat domain 12 [Source:RefSeq peptide;Acc:NP_956444]
ENSDARG00000057159	ENSDART00000009360	ankrd29	Ankyrin repeat domain-containing protein 29 [Source:UniProtKB/Swiss-Prot;Acc:Q502M6]
ENSDARG00000015780	ENSDART00000022918	ankrd46	Ankyrin repeat domain-containing protein 46 [Source:UniProtKB/Swiss-Prot;Acc:Q6TNT2]
ENSDARG00000055743	ENSDART00000078137	ankrd54	Ankyrin repeat domain-containing protein 54 [Source:UniProtKB/Swiss-Prot;Acc:Q6DGX3]
ENSDARG00000028804	ENSDART00000049399	ankrd9	ankyrin repeat domain 9 [Source:RefSeq peptide;Acc:NP_001007295]
ENSDARG00000041904	ENSDART00000061403	ankzf1	Ankzf1 protein Fragment [Source:UniProtKB/TrEMBL;Acc:Q5CZN6]
ENSDARG00000006487	ENSDART00000008785	anp32a	Acidic leucine-rich nuclear phosphoprotein 32 family member A [Source:UniProtKB/Swiss-Prot;Acc:Q7ZUP0]
ENSDARG00000023330	ENSDART00000031020	anp32b	acidic (leucine-rich) nuclear phosphoprotein 32 family, member B [Source:RefSeq peptide;Acc:NP_997768]
ENSDARG00000054804	ENSDART00000077059	anp32e	Acidic leucine-rich nuclear phosphoprotein 32 family member E [Source:UniProtKB/Swiss-Prot;Acc:Q6NUW5]
ENSDARG00000039645	ENSDART00000057948	anxa11a	annexin 11a isoform 1 [Source:RefSeq peptide;Acc:NP_861430]
ENSDARG00000002632	ENSDART00000023547	anxa11b	annexin A11b [Source:RefSeq peptide;Acc:NP_861431]
ENSDARG00000013976	ENSDART00000013294	anxa13	annexin A13 [Source:RefSeq peptide;Acc:NP_571849]
ENSDARG00000026726	ENSDART00000031665	anxa1a	annexin A1a [Source:RefSeq peptide;Acc:NP_861423]
ENSDARG00000014594	ENSDART00000014034	anxa1b	annexin A1b [Source:RefSeq peptide;Acc:NP_861424]
ENSDARG00000011168	ENSDART00000006947	anxa1c	annexin A1c [Source:RefSeq peptide;Acc:NP_861425]
ENSDARG00000003216	ENSDART00000011967	anxa2a	annexin A2a [Source:RefSeq peptide;Acc:NP_861426]
ENSDARG00000053625	ENSDART00000057289	anxa2b	annexin A2b [Source:RefSeq peptide;Acc:NP_001099070]
ENSDARG00000009196	ENSDART00000004286	anxa3a	annexin A3a [Source:RefSeq peptide;Acc:NP_001004632]
ENSDARG00000036456	ENSDART00000052961	anxa4	annexin A4 [Source:RefSeq peptide;Acc:NP_861429]
ENSDARG00000016470	ENSDART00000019698	anxa5b	annexin A5b [Source:RefSeq peptide;Acc:NP_861422]
ENSDARG00000013335	ENSDART00000006073	anxa6	annexin A6 [Source:RefSeq peptide;Acc:NP_001002038]
ENSDARG00000020054	ENSDART00000043711	aox1	Novel protein similar to vertebrate aldehyde oxidase 1 (AOX1) Fragment [Source:UniProtKB/TrEMBL;Acc:Q1LVZ9]
ENSDARG00000012294	ENSDART00000006455	ap1g1	adaptor-related protein complex 1, gamma 1 subunit [Source:RefSeq peptide;Acc:NP_955976]
ENSDARG00000026759	ENSDART00000034505	ap1m2	adaptor-related protein complex 1 mu 1 subunit [Source:RefSeq peptide;Acc:NP_991277]
ENSDARG00000058504	ENSDART00000054837	ap1s2	adaptor-related protein complex 1, sigma 2 subunit [Source:RefSeq peptide;Acc:NP_991121]
ENSDARG00000002790	ENSDART00000046587	ap2m1a	AP-2 complex subunit mu-1-A (Mu2-adaptin-A)(AP-2 mu-2 chain A)(Plasma membrane adaptor AP-2 50 kDa protein A)(Clathrin assembly protein complex 2 medium chain A)(Clathrin coat assembly protein AP50-A)(Clathrin coat-associated protein AP50-A) [Source:UniProtKB/Swiss-Prot;Acc:Q6NWK2]
ENSDARG00000029928	ENSDART00000039640	ap3m1	adaptor-related protein complex 3, mu 1 subunit [Source:RefSeq peptide;Acc:NP_958449]
ENSDARG00000016128	ENSDART00000026120	ap3m2	adaptor-related protein complex 3, mu 2 subunit [Source:RefSeq peptide;Acc:NP_001002154]
ENSDARG00000013726	ENSDART00000018230	ap4b1l	adaptor-related protein complex 4, beta 1 subunit-like [Source:RefSeq peptide;Acc:NP_956632]
ENSDARG00000054220	ENSDART00000061853	ap4s1	adaptor-related protein complex 4, sigma 1 subunit [Source:RefSeq peptide;Acc:NP_001003826]
ENSDARG00000021239	ENSDART00000019165	apaf1	Apoptotic protease-activating factor 1 (Apaf-1) [Source:UniProtKB/Swiss-Prot;Acc:Q9I9H8]
ENSDARG00000045843	ENSDART00000067374	apex1	APEX nuclease 1 [Source:RefSeq peptide;Acc:NP_998586]
ENSDARG00000008472	ENSDART00000021514	apex2	hypothetical protein LOC797209 [Source:RefSeq peptide;Acc:NP_001107928]
ENSDARG00000009350	ENSDART00000041304	apg3l	Autophagy-related protein 3 (APG3-like) [Source:UniProtKB/Swiss-Prot;Acc:Q6PFS7]
ENSDARG00000002172	ENSDART00000074125	aplnra	Apelin receptor A (G-protein coupled receptor APJ A)(Angiotensin receptor-like 1a)(Angiotensin II receptor-like 1a) [Source:UniProtKB/Swiss-Prot;Acc:Q7SZP9]
ENSDARG00000036670	ENSDART00000053264	aplnrb	Apelin receptor B (G-protein coupled receptor APJ B)(Angiotensin receptor-like 1b)(Angiotensin II receptor-like 1b)(Protein grinch) [Source:UniProtKB/Swiss-Prot;Acc:A0T2N3]
ENSDARG00000054864	ENSDART00000077125	aplp2	amyloid beta (A4) precursor-like protein 2 [Source:RefSeq peptide;Acc:NP_001116484]
ENSDARG00000012076	ENSDART00000012050	apoa1	Apolipoprotein A-I Precursor (Apo-AI)(ApoA-I) [Source:UniProtKB/Swiss-Prot;Acc:O42363]
ENSDARG00000058806	ENSDART00000081746	apoa1bp	Apolipoprotein A-I-binding protein Precursor (AI-BP) [Source:UniProtKB/Swiss-Prot;Acc:Q6DHK1]
ENSDARG00000040298	ENSDART00000011669	apoa4	apolipoprotein A-IV [Source:RefSeq peptide;Acc:NP_001073330]
ENSDARG00000042780	ENSDART00000062793	APOB	apolipoprotein B (including Ag(x) antigen) [Source:HGNC Symbol;Acc:603]
ENSDARG00000018881	ENSDART00000002582	apobec2a	apolipoprotein B mRNA editing enzyme, catalytic polypeptide-like 2 [Source:RefSeq peptide;Acc:NP_001013332]
ENSDARG00000022767	ENSDART00000028709	apobl	hypothetical protein LOC321166 [Source:RefSeq peptide;Acc:NP_001025233]
ENSDARG00000007425	ENSDART00000002281	apol1	apolipoprotein L, 1 [Source:RefSeq peptide;Acc:NP_001025309]
ENSDARG00000007566	ENSDART00000002824	appbp2	amyloid beta precursor protein (cytoplasmic tail) binding protein 2 [Source:RefSeq peptide;Acc:NP_997798]
ENSDARG00000003519	ENSDART00000013796	aprt	adenine phosphoribosyltransferase [Source:RefSeq peptide;Acc:NP_956962]
ENSDARG00000007086	ENSDART00000009557	aqp10	aquaporin 10 [Source:RefSeq peptide;Acc:NP_001002349]
ENSDARG00000042617	ENSDART00000062520	aqp11	Aqp11 protein Fragment [Source:UniProtKB/TrEMBL;Acc:Q502B5]
ENSDARG00000003808	ENSDART00000009182	aqp3	aquaporin 3 [Source:RefSeq peptide;Acc:NP_998633]
ENSDARG00000045141	ENSDART00000066382	aqp8a	aquaporin 8a [Source:RefSeq peptide;Acc:NP_001004661]
ENSDARG00000002792	ENSDART00000014666	arcn1	archain 1 [Source:RefSeq peptide;Acc:NP_958867]
ENSDARG00000031214	ENSDART00000047902	arcn1l	archain 1 like [Source:RefSeq peptide;Acc:NP_973722]
ENSDARG00000071057	ENSDART00000104825	ard1a	alpha-N-acetyltransferase 1A [Source:RefSeq peptide;Acc:NP_998499]
ENSDARG00000071060	ENSDART00000104831	ard1a	alpha-N-acetyltransferase 1A [Source:RefSeq peptide;Acc:NP_998499]
ENSDARG00000009484	ENSDART00000012222	arf1	ADP-ribosylation factor 1 [Source:RefSeq peptide;Acc:NP_958860]
ENSDARG00000016393	ENSDART00000007381	arf1l	ADP-ribosylation factor 1 like [Source:RefSeq peptide;Acc:NP_958888]
ENSDARG00000014763	ENSDART00000016407	arf2	ADP-ribosylation factor 2 [Source:RefSeq peptide;Acc:NP_958912]
ENSDARG00000070055	ENSDART00000102501	arfip1	ADP-ribosylation factor interacting protein 1 (arfaptin 1) [Source:RefSeq peptide;Acc:NP_998533]
ENSDARG00000039269	ENSDART00000057377	arg2	arginase 2 [Source:RefSeq peptide;Acc:NP_955905]
ENSDARG00000019223	ENSDART00000011910	arglu1a	Arginine and glutamate-rich protein 1-A [Source:UniProtKB/Swiss-Prot;Acc:Q6P5L7]
ENSDARG00000018319	ENSDART00000013264	arglu1b	Arginine and glutamate-rich protein 1-B [Source:UniProtKB/Swiss-Prot;Acc:Q7ZVW9]
ENSDARG00000024324	ENSDART00000036461	arhgap1	Rho GTPase activating protein 1 [Source:RefSeq peptide;Acc:NP_001017781]
ENSDARG00000026482	ENSDART00000046959	arhgap12	Rho GTPase activating protein 12 [Source:RefSeq peptide;Acc:NP_957168]
ENSDARG00000008548	ENSDART00000050403	arhgap12a	Rho GTPase activating protein 12a [Source:RefSeq peptide;Acc:NP_001119879]
ENSDARG00000017748	ENSDART00000016071	arhgap29b	Rho GTPase-activating protein 29 (Rho-type GTPase-activating protein 29) [Source:UniProtKB/Swiss-Prot;Acc:Q6PCS4]
ENSDARG00000043795	ENSDART00000064311	arhgdia	Rho GDP dissociation inhibitor (GDI) alpha [Source:RefSeq peptide;Acc:NP_998626]
ENSDARG00000004034	ENSDART00000019004	arhgdig	Rho GDP dissociation inhibitor (GDI) gamma [Source:RefSeq peptide;Acc:NP_957451]
ENSDARG00000040380	ENSDART00000059102	arhgef1	rho guanine nucleotide exchange factor (GEF) 1 [Source:RefSeq peptide;Acc:NP_001075100]
ENSDARG00000011157	ENSDART00000025841	arhgef18	rho/rac guanine nucleotide exchange factor (GEF) 18 [Source:RefSeq peptide;Acc:NP_999983]
ENSDARG00000037554	ENSDART00000054686	arhgef3l	Rho guanine nucleotide exchange factor (GEF) 3, like [Source:RefSeq peptide;Acc:NP_001018563]
ENSDARG00000003616	ENSDART00000019581	arih1	ariadne ubiquitin-conjugating enzyme E2 binding protein homolog 1 [Source:RefSeq peptide;Acc:NP_956052]
ENSDARG00000036870	ENSDART00000053535	arih1l	ariadne homolog, ubiquitin-conjugating enzyme E2 binding protein, 1 like [Source:RefSeq peptide;Acc:NP_998088]
ENSDARG00000012848	ENSDART00000004521	arih2	ariadne homolog 2 [Source:RefSeq peptide;Acc:NP_998308]
ENSDARG00000036637	ENSDART00000053221	arl11	ADP-ribosylation factor-like 11 [Source:RefSeq peptide;Acc:NP_955987]
ENSDARG00000059498	ENSDART00000082773	arl16	ADP-ribosylation factor-like 16 [Source:RefSeq peptide;Acc:NP_001082969]
ENSDARG00000028846	ENSDART00000035471	arl3l1	ADP-ribosylation factor-like 3, like 1 [Source:RefSeq peptide;Acc:NP_956987]
ENSDARG00000015404	ENSDART00000021346	arl3l2	ADP-ribosylation factor-like 3, like 2 [Source:RefSeq peptide;Acc:NP_957013]
ENSDARG00000022934	ENSDART00000031535	arl4a	ADP-ribosylation factor-like 4 [Source:RefSeq peptide;Acc:NP_957154]
ENSDARG00000057606	ENSDART00000080313	arl4ca	ADP-ribosylation factor-like 4Ca [Source:RefSeq peptide;Acc:NP_001017749]
ENSDARG00000032708	ENSDART00000046423	arl4cb	ADP-ribosylation factor-like 7 [Source:RefSeq peptide;Acc:NP_998413]
ENSDARG00000045074	ENSDART00000066269	arl4d	ADP-ribosylation factor-like 4D [Source:RefSeq peptide;Acc:NP_955938]
ENSDARG00000033182	ENSDART00000040810	arl4l	ADP-ribosylation factor-like 4, like [Source:RefSeq peptide;Acc:NP_956612]
ENSDARG00000018627	ENSDART00000007392	arl5a	ADP-ribosylation factor-like 5A [Source:RefSeq peptide;Acc:NP_001002339]
ENSDARG00000035719	ENSDART00000016616	arl5c	ADP-ribosylation factor-like 5C [Source:RefSeq peptide;Acc:NP_957140]
ENSDARG00000054578	ENSDART00000058955	arl6ip1	ADP-ribosylation factor-like 6 interacting protein [Source:RefSeq peptide;Acc:NP_957406]
ENSDARG00000051971	ENSDART00000053906	arl6ip4	ADP-ribosylation factor-like protein 6-interacting protein 4 (ARL-6-interacting protein 4)(Aip-4) [Source:UniProtKB/Swiss-Prot;Acc:Q502P0]
ENSDARG00000006791	ENSDART00000023959	arntl1a	aryl hydrocarbon receptor nuclear translocator-like 1a [Source:RefSeq peptide;Acc:NP_571652]
ENSDARG00000008383	ENSDART00000014729	arpc1a	actin related protein 2/3 complex, subunit 1A [Source:RefSeq peptide;Acc:NP_958500]
ENSDARG00000027063	ENSDART00000033713	arpc1b	actin related protein 2/3 complex, subunit 1B [Source:RefSeq peptide;Acc:NP_998321]
ENSDARG00000018496	ENSDART00000021726	ARPC2 (2 of 2)	actin related protein 2/3 complex, subunit 2, 34kDa [Source:HGNC Symbol;Acc:705]
ENSDARG00000057882	ENSDART00000080628	arpc3	actin related protein 2/3 complex, subunit 3 [Source:RefSeq peptide;Acc:NP_001002114]
ENSDARG00000058225	ENSDART00000081062	arpc4	actin related protein 2/3 complex subunit 4 [Source:RefSeq peptide;Acc:NP_991100]
ENSDARG00000054063	ENSDART00000019845	arpc4l	actin related protein 2/3 complex subunit 4 [Source:RefSeq peptide;Acc:NP_991100]
ENSDARG00000039142	ENSDART00000057174	arpc5a	actin related protein 2/3 complex, subunit 5A [Source:RefSeq peptide;Acc:NP_919359]
ENSDARG00000019062	ENSDART00000010329	arpc5b	actin related protein 2/3 complex, subunit 5B [Source:RefSeq peptide;Acc:NP_958917]
ENSDARG00000041720	ENSDART00000061144	arpc5l	actin related protein 2/3 complex, subunit 5-like [Source:RefSeq peptide;Acc:NP_956872]
ENSDARG00000032532	ENSDART00000041597	arpp19a	cAMP-regulated phosphoprotein 19a [Source:RefSeq peptide;Acc:NP_956924]
ENSDARG00000039880	ENSDART00000058336	arpp19b	cAMP-regulated phosphoprotein 19b [Source:RefSeq peptide;Acc:NP_957266]
ENSDARG00000071485	ENSDART00000000700	arr3	arrestin 3, retinal (X-arrestin) [Source:RefSeq peptide;Acc:NP_957086]
ENSDARG00000071485	ENSDART00000105733	arr3	arrestin 3, retinal (X-arrestin) [Source:RefSeq peptide;Acc:NP_957086]
ENSDARG00000039215	ENSDART00000057291	arrb2a	arrestin, beta 2a [Source:RefSeq peptide;Acc:NP_999846]
ENSDARG00000011545	ENSDART00000026295	arrb2b	arrestin, beta 2b [Source:RefSeq peptide;Acc:NP_957418]
ENSDARG00000020761	ENSDART00000011362	arrdc2	arrestin domain containing 2 [Source:RefSeq peptide;Acc:NP_956233]
ENSDARG00000052690	ENSDART00000074592	arrdc3	arrestin domain containing 3 [Source:RefSeq peptide;Acc:NP_001073498]
ENSDARG00000027572	ENSDART00000057879	as3mt	arsenic (+3 oxidation state) methyltransferase [Source:RefSeq peptide;Acc:NP_001034928]
ENSDARG00000034817	ENSDART00000040434	asah1b	N-acylsphingosine amidohydrolase [Source:RefSeq peptide;Acc:NP_956871]
ENSDARG00000017086	ENSDART00000023306	asb12a	Asb12 protein Fragment [Source:UniProtKB/TrEMBL;Acc:A3KNT1]
ENSDARG00000079698	ENSDART00000019458	asb13	ankyrin repeat and SOCS box-containing 13 [Source:RefSeq peptide;Acc:NP_001002528]
ENSDARG00000056468	ENSDART00000078976	asb16	ankyrin repeat and SOCS box-containing 16 [Source:RefSeq peptide;Acc:NP_001035458]
ENSDARG00000005246	ENSDART00000021298	asb3	ankyrin repeat and SOCS box-containing 3 [Source:RefSeq peptide;Acc:NP_956168]
ENSDARG00000053222	ENSDART00000075230	asb5	ankyrin repeat and SOCS box-containing 5 [Source:RefSeq peptide;Acc:NP_001017753]
ENSDARG00000003383	ENSDART00000013797	asb8	ankyrin repeat and SOCS box-containing 8 [Source:RefSeq peptide;Acc:NP_956064]
ENSDARG00000013058	ENSDART00000048859	ascc2	activating signal cointegrator 1 complex subunit 2 [Source:RefSeq peptide;Acc:NP_956736]
ENSDARG00000038386	ENSDART00000056005	ascl1a	Achaete-scute homolog 1a (Zash-1a)(Pituitary-absent protein) [Source:UniProtKB/Swiss-Prot;Acc:Q90259]
ENSDARG00000009702	ENSDART00000019446	ascl1b	Achaete-scute homolog 1b (Zash-1b) [Source:UniProtKB/Swiss-Prot;Acc:Q90260]
ENSDARG00000020435	ENSDART00000012127	asf1b	Histone chaperone asf1-B (Anti-silencing function protein 1-B) [Source:UniProtKB/Swiss-Prot;Acc:Q6NYY4]
ENSDARG00000021433	ENSDART00000011163	asmtl	acetylserotonin O-methyltransferase-like [Source:RefSeq peptide;Acc:NP_998676]
ENSDARG00000016375	ENSDART00000022676	asns	asparagine synthetase [Source:RefSeq peptide;Acc:NP_957457]
ENSDARG00000000540	ENSDART00000000564	asnsd1	Asparagine synthetase domain-containing protein 1 [Source:UniProtKB/Swiss-Prot;Acc:Q8JFW1]
ENSDARG00000038297	ENSDART00000055855	aspdh	Putative L-aspartate dehydrogenase (EC 1.4.1.21)(Aspartate dehydrogenase domain-containing protein) [Source:UniProtKB/Swiss-Prot;Acc:Q66I59]
ENSDARG00000002192	ENSDART00000064798	aspn	asporin [Source:RefSeq peptide;Acc:NP_571788]
ENSDARG00000070132	ENSDART00000102665	aste1	Protein asteroid homolog 1 [Source:UniProtKB/Swiss-Prot;Acc:Q1LYL8]
ENSDARG00000004823	ENSDART00000005145	asz1	ankyrin repeat, SAM and basic leucine zipper domain containing 1 [Source:RefSeq peptide;Acc:NP_956524]
ENSDARG00000056609	ENSDART00000079130	atad1b	ATPase family AAA domain-containing protein 1-B [Source:UniProtKB/Swiss-Prot;Acc:Q503W7]
ENSDARG00000025615	ENSDART00000034762	atad4a	Protein atad4-A [Source:UniProtKB/Swiss-Prot;Acc:Q6DBU1]
ENSDARG00000044301	ENSDART00000065038	atf1	activating transcription factor 1 [Source:RefSeq peptide;Acc:NP_956017]
ENSDARG00000007823	ENSDART00000022060	atf3	activating transcription factor 3 [Source:RefSeq peptide;Acc:NP_957258]
ENSDARG00000039515	ENSDART00000042970	atf4	Cyclic AMP-dependent transcription factor ATF-4 (cAMP-dependent transcription factor ATF-4)(Activating transcription factor 4) [Source:UniProtKB/Swiss-Prot;Acc:Q6NW59]
ENSDARG00000069619	ENSDART00000101452	atf7ip	Activating transcription factor 7-interacting protein 1 (MBD1-containing chromatin-associated factor 1) [Source:UniProtKB/Swiss-Prot;Acc:A0JME2]
ENSDARG00000040149	ENSDART00000058725	atg10	ATG10 autophagy related 10 homolog [Source:RefSeq peptide;Acc:NP_001032201]
ENSDARG00000069545	ENSDART00000101304	atg12	Atg12 protein Fragment [Source:UniProtKB/TrEMBL;Acc:A8KBB4]
ENSDARG00000052104	ENSDART00000073885	atg4b	Cysteine protease ATG4B (EC 3.4.22.-)(Autophagy-related protein 4 homolog B) [Source:UniProtKB/Swiss-Prot;Acc:Q6DG88]
ENSDARG00000023396	ENSDART00000029727	atg5	APG5 autophagy 5-like protein isoform 2 [Source:RefSeq peptide;Acc:NP_991181]
ENSDARG00000016706	ENSDART00000022307	atic	5-aminoimidazole-4-carboxamide ribonucleotide formyltransferase/IMP cyclohydrolase [Source:RefSeq peptide;Acc:NP_001076265]
ENSDARG00000057719	ENSDART00000080460	atl2	atlastin GTPase 2 [Source:RefSeq peptide;Acc:NP_001103492]
ENSDARG00000004270	ENSDART00000023054	atl3	atlastin 3 [Source:RefSeq peptide;Acc:NP_001006016]
ENSDARG00000040008	ENSDART00000058530	atoh2a	Neurogenic differentiation factor 6-A (NeuroD6-A)(Protein atonal homolog 2-A) [Source:UniProtKB/Swiss-Prot;Acc:Q6NYU3]
ENSDARG00000020794	ENSDART00000018150	atoh2b	Neurogenic differentiation factor 6-B (NeuroD6-B)(Protein atonal homolog 2-B) [Source:UniProtKB/Swiss-Prot;Acc:Q9W6C7]
ENSDARG00000037555	ENSDART00000054689	atoh8	atonal homolog 8 [Source:RefSeq peptide;Acc:NP_001073460]
ENSDARG00000029931	ENSDART00000042147	atp13a	ATPase type 13A [Source:RefSeq peptide;Acc:NP_001001403]
ENSDARG00000007739	ENSDART00000006449	atp1a1a.2	ATPase, Na+/K+ transporting, alpha 1a.2 polypeptide [Source:RefSeq peptide;Acc:NP_571762]
ENSDARG00000039131	ENSDART00000103850	atp1a1a.3	ATPase, Na+/K+ transporting, alpha 1a.3 polypeptide [Source:RefSeq peptide;Acc:NP_571763]
ENSDARG00000040252	ENSDART00000006013	atp1a1a.5	ATPase, Na+/K+ transporting, alpha 1a.5 polypeptide [Source:RefSeq peptide;Acc:NP_835200]
ENSDARG00000019856	ENSDART00000005086	atp1a1b	ATPase, Na+/K+ transporting, alpha 1b polypeptide [Source:RefSeq peptide;Acc:NP_571765]
ENSDARG00000010472	ENSDART00000011188	atp1a2a	ATPase, Na+/K+ transporting, alpha 2a polypeptide [Source:RefSeq peptide;Acc:NP_571758]
ENSDARG00000013144	ENSDART00000006386	atp1b1a	ATPase, Na+/K+ transporting, beta 1a polypeptide [Source:RefSeq peptide;Acc:NP_571743]
ENSDARG00000076833	ENSDART00000054878	atp1b1b	ATPase, Na+/K+ transporting, beta 1b polypeptide [Source:RefSeq peptide;Acc:NP_571746]
ENSDARG00000034424	ENSDART00000050674	atp1b2b	ATPase, Na+/K+ transporting, beta 2b polypeptide [Source:RefSeq peptide;Acc:NP_571913]
ENSDARG00000042837	ENSDART00000062874	atp1b3b	ATPase, Na+/K+ transporting, beta 3b polypeptide [Source:RefSeq peptide;Acc:NP_571745]
ENSDARG00000020574	ENSDART00000043932	atp2a1	ATPase, Ca++ transporting, fast twitch 1 [Source:RefSeq peptide;Acc:NP_001007030]
ENSDARG00000035458	ENSDART00000105896	atp2a1l	ATPase, Ca++ transporting, cardiac muscle, fast twitch 1 like [Source:RefSeq peptide;Acc:NP_001071001]
ENSDARG00000029439	ENSDART00000042040	atp2a2a	ATPase, Ca++ transporting, slow twitch 2 [Source:RefSeq peptide;Acc:NP_957259]
ENSDARG00000007788	ENSDART00000045863	atp2b1b	ATPase, Ca++ transporting, plasma membrane 1b [Source:RefSeq peptide;Acc:NP_001129103]
ENSDARG00000010149	ENSDART00000024199	atp5a1	ATP synthase, H+ transporting, mitochondrial F1 complex, alpha subunit 1, cardiac muscle [Source:RefSeq peptide;Acc:NP_001070823]
ENSDARG00000045514	ENSDART00000066930	atp5c1	mitochondrial ATP synthase gamma-subunit [Source:RefSeq peptide;Acc:NP_956335]
ENSDARG00000019404	ENSDART00000019235	atp5d	ATP synthase, H+ transporting, mitochondrial F1 complex, delta subunit [Source:RefSeq peptide;Acc:NP_956262]
ENSDARG00000011553	ENSDART00000009682	atp5f1	ATP synthase, H+ transporting, mitochondrial F0 complex, subunit b, isoform 1 [Source:RefSeq peptide;Acc:NP_001005960]
ENSDARG00000009447	ENSDART00000005903	atp5g	ATP synthase, H+ transporting, mitochondrial F0 complex, subunit c (subunit 9) [Source:RefSeq peptide;Acc:NP_571836]
ENSDARG00000025635	ENSDART00000030260	atp5h	ATP synthase, H+ transporting, mitochondrial F0 complex, subunit d [Source:RefSeq peptide;Acc:NP_956996]
ENSDARG00000068940	ENSDART00000099891	atp5i	ATP synthase, H+ transporting, mitochondrial F0 complex, subunit E [Source:RefSeq peptide;Acc:NP_001091951]
ENSDARG00000014313	ENSDART00000004062	atp5j	ATP synthase, H+ transporting, mitochondrial F0 complex, subunit F6 [Source:RefSeq peptide;Acc:NP_998472]
ENSDARG00000011841	ENSDART00000012888	atp5l	ATP synthase, H+ transporting, mitochondrial F0 complex, subunit G [Source:RefSeq peptide;Acc:NP_956051]
ENSDARG00000001788	ENSDART00000005879	atp5o	ATP synthase, H+ transporting, mitochondrial F1 complex, O subunit [Source:RefSeq peptide;Acc:NP_001003843]
ENSDARG00000012072	ENSDART00000006923	atp5s	ATP synthase, H+ transporting, mitochondrial F0 complex, subunit s [Source:RefSeq peptide;Acc:NP_956512]
ENSDARG00000037153	ENSDART00000054013	atp6ap1	ATPase, H+ transporting, lysosomal accessory protein 1 [Source:RefSeq peptide;Acc:NP_775372]
ENSDARG00000008735	ENSDART00000016873	atp6ap2	ATPase, H+ transporting, lysosomal accessory protein 2 [Source:RefSeq peptide;Acc:NP_998188]
ENSDARG00000020847	ENSDART00000017646	atp6v0a1	ATPase, H+ transporting, lysosomal V0 subunit a1 [Source:RefSeq peptide;Acc:NP_997837]
ENSDARG00000057853	ENSDART00000023859	atp6v0c	ATPase, H+ transporting, lysosomal, V0 subunit c isoform 1 [Source:RefSeq peptide;Acc:NP_001098606]
ENSDARG00000069090	ENSDART00000100254	atp6v0d1	ATPase, H+ transporting, V0 subunit D isoform 1 [Source:RefSeq peptide;Acc:NP_955914]
ENSDARG00000034534	ENSDART00000049003	atp6v1al	ATPase, H+ transporting, lysosomal V1 subunit A-like [Source:RefSeq peptide;Acc:NP_957429]
ENSDARG00000013443	ENSDART00000007021	atp6v1ba	ATPase, H+ transporting, lysosomal, V1 subunit B, member a [Source:RefSeq peptide;Acc:NP_878298]
ENSDARG00000023967	ENSDART00000032275	atp6v1c1	V-type proton ATPase subunit C 1-A (V-ATPase subunit C 1-A)(Vacuolar proton pump subunit C 1-A) [Source:UniProtKB/Swiss-Prot;Acc:Q7T385]
ENSDARG00000011175	ENSDART00000023488	atp6v1d	ATPase, H+ transporting, V1 subunit D [Source:RefSeq peptide;Acc:NP_957254]
ENSDARG00000030694	ENSDART00000050221	atp6v1e1	vacuolar H+ ATPase E1 [Source:RefSeq peptide;Acc:NP_775361]
ENSDARG00000045543	ENSDART00000066963	atp6v1f	ATPase, H+ transporting, V1 subunit F [Source:RefSeq peptide;Acc:NP_001002526]
ENSDARG00000022315	ENSDART00000036331	atp6v1g1	vacuolar H+ ATPase G1 [Source:RefSeq peptide;Acc:NP_956228]
ENSDARG00000006370	ENSDART00000019029	atp6v1h	ATPase, H+ transporting, lysosomal, V1 subunit H [Source:RefSeq peptide;Acc:NP_775377]
ENSDARG00000056270	ENSDART00000078724	atpaf2	ATP synthase mitochondrial F1 complex assembly factor 2 [Source:RefSeq peptide;Acc:NP_001076290]
ENSDARG00000042236	ENSDART00000061932	atrx	Atrxl protein Fragment [Source:UniProtKB/TrEMBL;Acc:Q7ZUS5]
ENSDARG00000011597	ENSDART00000025971	atxn2l	ataxin 2-like [Source:RefSeq peptide;Acc:NP_997849]
ENSDARG00000056268	ENSDART00000061580	atxn7l2b	ataxin 7-like 2b [Source:RefSeq peptide;Acc:NP_001002655]
ENSDARG00000042975	ENSDART00000063093	auh	AU RNA binding protein/enoyl-Coenzyme A hydratase [Source:RefSeq peptide;Acc:NP_001003576]
ENSDARG00000037673	ENSDART00000054867	aup1	Ancient ubiquitous protein 1 [Source:UniProtKB/Swiss-Prot;Acc:Q6PBN5]
ENSDARG00000026534	ENSDART00000033369	axin1	Axin-1 (Axis inhibition protein 1) [Source:UniProtKB/Swiss-Prot;Acc:P57094]
ENSDARG00000014147	ENSDART00000019803	axin2	Axin-2 (Axis inhibition protein 2) [Source:UniProtKB/Swiss-Prot;Acc:P57095]
ENSDARG00000035869	ENSDART00000052079	azin1	antizyme inhibitor 1 [Source:RefSeq peptide;Acc:NP_001007160]
ENSDARG00000035718	ENSDART00000040786	B0JZB4_DANRE	LOC793037 protein Fragment [Source:UniProtKB/TrEMBL;Acc:B0JZB4]
ENSDARG00000045299	ENSDART00000066621	B0JZN7_DANRE	Putative uncharacterized protein Fragment [Source:UniProtKB/TrEMBL;Acc:B0JZN7]
ENSDARG00000012130	ENSDART00000027444	B0R0Y4_DANRE	Novel protein similar to vertebrate transglutaminase 1, K polypeptide (TGM1) Fragment [Source:UniProtKB/TrEMBL;Acc:B0R0Y4]
ENSDARG00000059638	ENSDART00000083079	B0R123_DANRE	Novel protein similar to vertebrate acetyl-Coenzyme A carboxylase alpha (ACACA) Fragment [Source:UniProtKB/TrEMBL;Acc:B0R123]
ENSDARG00000035151	ENSDART00000050913	B0R154_DANRE	Novel protein similar to draculin (Drl) [Source:UniProtKB/TrEMBL;Acc:B0R154]
ENSDARG00000052247	ENSDART00000074073	B0R161_DANRE	Novel protein Fragment [Source:UniProtKB/TrEMBL;Acc:B0R161]
ENSDARG00000055576	ENSDART00000063235	B0R181_DANRE	Novel protein Fragment [Source:UniProtKB/TrEMBL;Acc:B0R181]
ENSDARG00000059734	ENSDART00000083371	B0R1A8_DANRE	Novel protein Fragment [Source:UniProtKB/TrEMBL;Acc:B0R1A8]
ENSDARG00000040907	ENSDART00000059951	B0R1C3_DANRE	Novel protein similar to vertebrate glucagon (GCG) [Source:UniProtKB/TrEMBL;Acc:B0R1C3]
ENSDARG00000018553	ENSDART00000003913	B0R1C5_DANRE	Novel protein similar to vertebrate interferon induced with helicase C domain 1 (IFIH1) Fragment [Source:UniProtKB/TrEMBL;Acc:B0R1C5]
ENSDARG00000017004	ENSDART00000043201	B0S541_DANRE	Novel protein similar to vertebrate myosin X (MYO10) [Source:UniProtKB/TrEMBL;Acc:B0S541]
ENSDARG00000069267	ENSDART00000100659	B0S5A4_DANRE	Novel protein [Source:UniProtKB/TrEMBL;Acc:B0S5A4]
ENSDARG00000061490	ENSDART00000087714	B0S5J3_DANRE	Novel protein similar to vertebrate U2-associated SR140 protein (SR140) [Source:UniProtKB/TrEMBL;Acc:B0S5J3]
ENSDARG00000038544	ENSDART00000056249	B0S5N9_DANRE	Novel protein Fragment [Source:UniProtKB/TrEMBL;Acc:B0S5N9]
ENSDARG00000025866	ENSDART00000036242	B0S5R2_DANRE	Novel protein similar to human ankyrin repeat and death domain containing 1A (ANKDD1A) Fragment [Source:UniProtKB/TrEMBL;Acc:B0S5R2]
ENSDARG00000060315	ENSDART00000084859	B0S6B7_DANRE	Novel protein [Source:UniProtKB/TrEMBL;Acc:B0S6B7]
ENSDARG00000067536	ENSDART00000097199	B0S6E0_DANRE	Novel protein Fragment [Source:UniProtKB/TrEMBL;Acc:B0S6E0]
ENSDARG00000068127	ENSDART00000097668	B0S6H2_DANRE	Novel protein with a NACHT domain Fragment [Source:UniProtKB/TrEMBL;Acc:B0S6H2]
ENSDARG00000068997	ENSDART00000100026	B0S6L4_DANRE	Novel protein [Source:UniProtKB/TrEMBL;Acc:B0S6L4]
ENSDARG00000067767	ENSDART00000097600	B0S6T6_DANRE	Novel protein Fragment [Source:UniProtKB/TrEMBL;Acc:B0S6T6]
ENSDARG00000042172	ENSDART00000061803	B0S6X4_DANRE	Novel protein similar to vertebrate complement component 7 (C7) Fragment [Source:UniProtKB/TrEMBL;Acc:B0S6X4]
ENSDARG00000042124	ENSDART00000061736	B0S738_DANRE	Novel protein Fragment [Source:UniProtKB/TrEMBL;Acc:B0S738]
ENSDARG00000075440	ENSDART00000097604	B0S759_DANRE	Novel protein Fragment [Source:UniProtKB/TrEMBL;Acc:B0S759]
ENSDARG00000067534	ENSDART00000097190	B0S7K2_DANRE	Novel protein [Source:UniProtKB/TrEMBL;Acc:B0S7K2]
ENSDARG00000068749	ENSDART00000099555	B0S8F6_DANRE	Novel NACHT domain containing protein Fragment [Source:UniProtKB/TrEMBL;Acc:B0S8F6]
ENSDARG00000079245	ENSDART00000057846	B0UX61_DANRE	Novel protein Fragment [Source:UniProtKB/TrEMBL;Acc:B0UX61]
ENSDARG00000069391	ENSDART00000080952	B0UXE2_DANRE	Novel protein similar to vertebrate pim oncogene family Fragment [Source:UniProtKB/TrEMBL;Acc:B0UXE2]
ENSDARG00000038397	ENSDART00000056034	B0UYH6_DANRE	Novel protein [Source:UniProtKB/TrEMBL;Acc:B0UYH6]
ENSDARG00000078187	ENSDART00000009569	B0UYU1_DANRE	Novel protein similar to vertebrate solute carrier family 12, (Potassium-chloride transporter) member 5 (SLC12A5) Fragment [Source:UniProtKB/TrEMBL;Acc:B0UYU1]
ENSDARG00000061591	ENSDART00000088005	B0V0U7_DANRE	Novel protein similar to vertebrate ATP-binding cassette, sub-family B (MDR/TAP), member 10 (ABCB10) [Source:UniProtKB/TrEMBL;Acc:B0V0U7]
ENSDARG00000067691	ENSDART00000097496	B0V1D2_DANRE	Novel protein similar to vertebrate mitochondrial ribosomal protein S30 (MRPS30) Fragment [Source:UniProtKB/TrEMBL;Acc:B0V1D2]
ENSDARG00000073895	ENSDART00000011561	B0V228_DANRE	Transcription factor Dp-1, like Fragment [Source:UniProtKB/TrEMBL;Acc:B0V228]
ENSDARG00000077030	ENSDART00000003503	B0V314_DANRE	Novel collagen protein Fragment [Source:UniProtKB/TrEMBL;Acc:B0V314]
ENSDARG00000067741	ENSDART00000097566	B0V3H5_DANRE	Novel protein similar to H.sapiens ITPKC, inositol 1,4,5-trisphosphate 3-kinase C (ITPKC) Fragment [Source:UniProtKB/TrEMBL;Acc:B0V3H5]
ENSDARG00000032990	ENSDART00000026965	B0V3R5_DANRE	Novel protein similar to vertebrate plexin B family Fragment [Source:UniProtKB/TrEMBL;Acc:B0V3R5]
ENSDARG00000043006	ENSDART00000063143	B0V3V7_DANRE	Novel protein similar to vertebrate guanine nucleotide binding protein (G protein) family Fragment [Source:UniProtKB/TrEMBL;Acc:B0V3V7]
ENSDARG00000004939	ENSDART00000015170	B1H1H8_DANRE	Putative uncharacterized protein Fragment [Source:UniProtKB/TrEMBL;Acc:B1H1H8]
ENSDARG00000052074	ENSDART00000073846	B1H1J5_DANRE	Putative uncharacterized protein Fragment [Source:UniProtKB/TrEMBL;Acc:B1H1J5]
ENSDARG00000053136	ENSDART00000075127	b2m	Beta-2-microglobulin Precursor [Source:UniProtKB/Swiss-Prot;Acc:Q04475]
ENSDARG00000069439	ENSDART00000101077	B3DI79_DANRE	LOC555483 protein [Source:UniProtKB/TrEMBL;Acc:B3DI79]
ENSDARG00000019318	ENSDART00000054056	B3DLG0_DANRE	LOC553381 protein Fragment [Source:UniProtKB/TrEMBL;Acc:B3DLG0]
ENSDARG00000046133	ENSDART00000067824	b3galnt2	UDP-GalNAc:beta-1,3-N-acetylgalactosaminyltransferase 2 (EC 2.4.1.-)(Beta-1,3-N-acetylgalactosaminyltransferase II)(Beta-3-GalNAc-T2) [Source:UniProtKB/Swiss-Prot;Acc:Q502B3]
ENSDARG00000042628	ENSDART00000062534	b3galt2	UDP-Gal:betaGlcNAc beta 1,3-galactosyltransferase, polypeptide 2 [Source:RefSeq peptide;Acc:NP_996984]
ENSDARG00000030733	ENSDART00000050303	b3gat2	beta-1,3-glucuronyltransferase 2 [Source:RefSeq peptide;Acc:NP_001003454]
ENSDARG00000018971	ENSDART00000024948	b3gnt5	UDP-GlcNAc:betaGal beta-1,3-N-acetylglucosaminyltransferase 5A (Beta-1,3-N-acetylglucosaminyltransferase-5A)(Beta3Gn-T5A)(BGnT-5A)(EC 2.4.1.-)(Lactotriaosylceramide synthase)(Lc(3)Cer synthase)(Lc3 synthase) [Source:UniProtKB/Swiss-Prot;Acc:Q7T3S5]
ENSDARG00000010301	ENSDART00000013343	b4galt6	UDP-Gal:betaGlcNAc beta 1,4- galactosyltransferase, polypeptide 6 [Source:RefSeq peptide;Acc:NP_957232]
ENSDARG00000021899	ENSDART00000037999	b4galt7	xylosylprotein beta 1,4-galactosyltransferase, polypeptide 7 (galactosyltransferase I) [Source:RefSeq peptide;Acc:NP_001003417]
ENSDARG00000062059	ENSDART00000089278	B7ZCZ7_DANRE	Novel protein Fragment [Source:UniProtKB/TrEMBL;Acc:B7ZCZ7]
ENSDARG00000001825	ENSDART00000002858	B7ZD03_DANRE	Novel protein Fragment [Source:UniProtKB/TrEMBL;Acc:B7ZD03]
ENSDARG00000002084	ENSDART00000012166	B7ZDA6_DANRE	Novel protein similar to vertebrate laminin, beta 2 (Laminin S) (LAMB2) [Source:UniProtKB/TrEMBL;Acc:B7ZDA6]
ENSDARG00000070857	ENSDART00000104383	B7ZDB4_DANRE	Novel protein similar to vertebrate extracellular matrix protein 2, female organ and adipocyte specific (ECM2) [Source:UniProtKB/TrEMBL;Acc:B7ZDB4]
ENSDARG00000045089	ENSDART00000066296	B7ZDE6_DANRE	Novel pentaxin family domain containing protein Fragment [Source:UniProtKB/TrEMBL;Acc:B7ZDE6]
ENSDARG00000070080	ENSDART00000102566	B8A482_DANRE	Novel protein similar to vertebrate LPS-responsive vesicle trafficking, beach and anchor containing (LRBA) Fragment [Source:UniProtKB/TrEMBL;Acc:B8A482]
ENSDARG00000060340	ENSDART00000084929	B8A570_DANRE	Novel protein Fragment [Source:UniProtKB/TrEMBL;Acc:B8A570]
ENSDARG00000069863	ENSDART00000102017	B8A5A5_DANRE	Novel protein similar to vertebrate pim family oncogene [Source:UniProtKB/TrEMBL;Acc:B8A5A5]
ENSDARG00000071567	ENSDART00000105898	B8A5G0_DANRE	Novel protein similar to human KAT protein [Source:UniProtKB/TrEMBL;Acc:B8A5G0]
ENSDARG00000069597	ENSDART00000101416	B8A5J2_DANRE	Novel protein [Source:UniProtKB/TrEMBL;Acc:B8A5J2]
ENSDARG00000075968	ENSDART00000085359	B8A5Y3_DANRE	Novel protein similar to H.sapiens ANTXR1, anthrax toxin receptor 1 (ANTXR1) Fragment [Source:UniProtKB/TrEMBL;Acc:B8A5Y3]
ENSDARG00000069896	ENSDART00000102120	B8A630_DANRE	Novel serine protease protein [Source:UniProtKB/TrEMBL;Acc:B8A630]
ENSDARG00000055924	ENSDART00000078308	B8A631_DANRE	Novel protein similar to vertebrate pim family oncogene [Source:UniProtKB/TrEMBL;Acc:B8A631]
ENSDARG00000057440	ENSDART00000080107	B8A6A2_DANRE	Novel protein [Source:UniProtKB/TrEMBL;Acc:B8A6A2]
ENSDARG00000067676	ENSDART00000097475	B8JI35_DANRE	Novel protein similar to vertebrate phospholipase C-like 1 (PLCL1) Fragment [Source:UniProtKB/TrEMBL;Acc:B8JI35]
ENSDARG00000012948	ENSDART00000059213	B8JI84_DANRE	Novel protein similar to vertebrate ankyrin repeat and SOCS box-containing 10 (ASB10) Fragment [Source:UniProtKB/TrEMBL;Acc:B8JI84]
ENSDARG00000058160	ENSDART00000080975	B8JIB7_DANRE	Novel protein Fragment [Source:UniProtKB/TrEMBL;Acc:B8JIB7]
ENSDARG00000055385	ENSDART00000077728	B8JIC9_DANRE	Novel protein (Zgc:110560) [Source:UniProtKB/TrEMBL;Acc:B8JIC9]
ENSDARG00000076979	ENSDART00000098845	B8JIK0_DANRE	Novel NACHT domain containing protein Fragment [Source:UniProtKB/TrEMBL;Acc:B8JIK0]
ENSDARG00000077014	ENSDART00000102033	B8JIK8_DANRE	Novel NACHT domain containing protein Fragment [Source:UniProtKB/TrEMBL;Acc:B8JIK8]
ENSDARG00000036479	ENSDART00000052998	B8JIP5_DANRE	Novel protein similar to vertebrate inositol 1,4,5-triphosphate receptor interacting protein Fragment [Source:UniProtKB/TrEMBL;Acc:B8JIP5]
ENSDARG00000015887	ENSDART00000016216	B8JIY5_DANRE	Novel protein similar to vertebrate B2M, beta-2-microglobulin (B2M, zgc:64161) Fragment [Source:UniProtKB/TrEMBL;Acc:B8JIY5]
ENSDARG00000033865	ENSDART00000101687	B8JIZ3_DANRE	Novel protein (Zgc:123049) Fragment [Source:UniProtKB/TrEMBL;Acc:B8JIZ3]
ENSDARG00000029859	ENSDART00000047960	B8JJJ9_DANRE	Novel protein Fragment [Source:UniProtKB/TrEMBL;Acc:B8JJJ9]
ENSDARG00000003380	ENSDART00000012457	B8JJQ4_DANRE	Novel protein similar to H.sapiens PAOX, polyamine oxidase (Exo-N4-amino) (PAOX) [Source:UniProtKB/TrEMBL;Acc:B8JJQ4]
ENSDARG00000055009	ENSDART00000077296	B8JK27_DANRE	Novel type IV collagen alpha chain protein Fragment [Source:UniProtKB/TrEMBL;Acc:B8JK27]
ENSDARG00000039616	ENSDART00000057886	B8JK99_DANRE	Novel protein similar to H.sapiens CENPK, centromere protein K (CENPK) [Source:UniProtKB/TrEMBL;Acc:B8JK99]
ENSDARG00000078216	ENSDART00000098692	B8JLE1_DANRE	Novel protein similar to H.sapiens EPS15, epidermal growth factor receptor pathway substrate 15 (EPS15) Fragment [Source:UniProtKB/TrEMBL;Acc:B8JLE1]
ENSDARG00000002026	ENSDART00000018737	B8JLF2_DANRE	Novel protein similar to vertebrate quaking homolog, KH domain RNA binding (Mouse) (QKI) Fragment [Source:UniProtKB/TrEMBL;Acc:B8JLF2]
ENSDARG00000005832	ENSDART00000027796	B8JLK0_DANRE	Novel protein similar to vertebrate anaphase promoting complex subunit 2 (ANAPC2) [Source:UniProtKB/TrEMBL;Acc:B8JLK0]
ENSDARG00000069434	ENSDART00000101061	B8JLN9_DANRE	Novel protein Fragment [Source:UniProtKB/TrEMBL;Acc:B8JLN9]
ENSDARG00000059369	ENSDART00000082474	B8JLX1_DANRE	Novel protein Fragment [Source:UniProtKB/TrEMBL;Acc:B8JLX1]
ENSDARG00000006901	ENSDART00000025875	B8JM73_DANRE	Novel protein similat to H.sapiens AEBP1, AE binding protein 1 (AEBP1) Fragment [Source:UniProtKB/TrEMBL;Acc:B8JM73]
ENSDARG00000053345	ENSDART00000075381	B8JM89_DANRE	Novel protein [Source:UniProtKB/TrEMBL;Acc:B8JM89]
ENSDARG00000067916	ENSDART00000097868	B8JMA0_DANRE	Novel protein similar to vertebrate trimethylguanosine synthase homolog (S. cerevisiae) (TGS1) Fragment [Source:UniProtKB/TrEMBL;Acc:B8JMA0]
ENSDARG00000004385	ENSDART00000009389	B8JMJ8_DANRE	Novel protein similar to cytokine receptor family member b5 (Crfb5) Fragment [Source:UniProtKB/TrEMBL;Acc:B8JMJ8]
ENSDARG00000040346	ENSDART00000059042	B8K0E9_DANRE	Eph receptor B4a Fragment [Source:UniProtKB/TrEMBL;Acc:B8K0E9]
ENSDARG00000078255	ENSDART00000101713	ba1l	Hemoglobin subunit beta-1 (Hemoglobin beta-1 chain)(Beta-1-globin)(Beta-A1-globin) [Source:UniProtKB/Swiss-Prot;Acc:Q90486]
ENSDARG00000002196	ENSDART00000047541	bach1	BTB and CNC homology 1 transcription factor [Source:RefSeq peptide;Acc:NP_001018499]
ENSDARG00000037746	ENSDART00000054987	bactin1	Actin, cytoplasmic 1 (Beta-actin-1) [Contains Actin, cytoplasmic 1, N-terminally processed] [Source:UniProtKB/Swiss-Prot;Acc:Q7ZVI7]
ENSDARG00000037870	ENSDART00000055194	bactin2	Actin, cytoplasmic 2 (Beta-actin-2) [Contains Actin, cytoplasmic 2, N-terminally processed] [Source:UniProtKB/Swiss-Prot;Acc:Q7ZVF9]
ENSDARG00000054937	ENSDART00000077219	bad	BCL2-antagonist of cell death [Source:RefSeq peptide;Acc:NP_571654]
ENSDARG00000039486	ENSDART00000057689	bag3	BCL2-associated athanogene 3 [Source:RefSeq peptide;Acc:NP_001003533]
ENSDARG00000029305	ENSDART00000042006	baiap2l1a	BAI1-associated protein 2-like 1 [Source:RefSeq peptide;Acc:NP_944604]
ENSDARG00000055381	ENSDART00000077732	bambi	BMP and activin membrane-bound inhibitor [Source:RefSeq peptide;Acc:NP_571859]
ENSDARG00000017562	ENSDART00000016310	banp	Protein BANP [Source:UniProtKB/Swiss-Prot;Acc:Q502P7]
ENSDARG00000007407	ENSDART00000023889	barx1	Homeobox protein BarH-like 1 (BarH-class homeodomain transcription factor 4) [Source:UniProtKB/Swiss-Prot;Acc:Q503F2]
ENSDARG00000036069	ENSDART00000052355	bat1	HLA-B associated transcript 1 [Source:RefSeq peptide;Acc:NP_957237]
ENSDARG00000020623	ENSDART00000011691	baxa	bcl2-associated X protein, a [Source:RefSeq peptide;Acc:NP_571637]
ENSDARG00000030881	ENSDART00000040900	baxb	bcl2-associated X protein, b [Source:RefSeq peptide;Acc:NP_001013314]
ENSDARG00000019699	ENSDART00000025390	baz1a	Baz1a protein Fragment [Source:UniProtKB/TrEMBL;Acc:Q4V9B5]
ENSDARG00000061394	ENSDART00000087480	BAZ1B_DANRE	Tyrosine-protein kinase BAZ1B (EC 2.7.10.2)(Bromodomain adjacent to zinc finger domain protein 1B)(Williams syndrome transcription factor homolog) [Source:UniProtKB/Swiss-Prot;Acc:A2BIL7]
ENSDARG00000071046	ENSDART00000104797	bbip10	BBSome-interacting protein of 10 kDa [Source:UniProtKB/Swiss-Prot;Acc:Q1L8Y6]
ENSDARG00000041621	ENSDART00000061000	bbs2	Bardet-Biedl syndrome 2 protein homolog [Source:UniProtKB/Swiss-Prot;Acc:Q98SP7]
ENSDARG00000039827	ENSDART00000058255	bbs5	Bardet-Biedl syndrome 5 protein homolog [Source:UniProtKB/Swiss-Prot;Acc:Q7ZWB7]
ENSDARG00000059911	ENSDART00000083833	bbs7	Bardet-Biedl syndrome 7 [Source:RefSeq peptide;Acc:NP_001070613]
ENSDARG00000053979	ENSDART00000076103	bc2	Charged multivesicular body protein 2a (Chromatin-modifying protein 2a)(CHMP2a) [Source:UniProtKB/Swiss-Prot;Acc:Q7ZW25]
ENSDARG00000044972	ENSDART00000066107	bcap31	B-cell receptor-associated protein 31 [Source:RefSeq peptide;Acc:NP_956386]
ENSDARG00000043631	ENSDART00000064066	bcas2	Pre-mRNA-splicing factor SPF27 (Protein BCAS2 homolog) [Source:UniProtKB/Swiss-Prot;Acc:Q5RKQ0]
ENSDARG00000045568	ENSDART00000067005	bcat1	branched chain aminotransferase 1, cytosolic [Source:RefSeq peptide;Acc:NP_956358]
ENSDARG00000054849	ENSDART00000077119	bcat2	branched chain aminotransferase 2, mitochondrial [Source:RefSeq peptide;Acc:NP_001002676]
ENSDARG00000004948	ENSDART00000016635	bccip	Protein BCCIP homolog [Source:UniProtKB/Swiss-Prot;Acc:Q5BJJ7]
ENSDARG00000027620	ENSDART00000002221	bcdo2l	beta-carotene 15, 15-dioxygenase 2 [Source:RefSeq peptide;Acc:NP_571874]
ENSDARG00000040555	ENSDART00000059347	bckdha	branched chain keto acid dehydrogenase E1, alpha polypeptide [Source:RefSeq peptide;Acc:NP_001019590]
ENSDARG00000014676	ENSDART00000082071	BCKDHB	branched chain keto acid dehydrogenase E1, beta polypeptide [Source:HGNC Symbol;Acc:987]
ENSDARG00000016904	ENSDART00000023676	bckdk	branched chain alpha-ketoacid dehydrogenase kinase [Source:RefSeq peptide;Acc:NP_998225]
ENSDARG00000008434	ENSDART00000012507	bcl2l	bcl2-like [Source:RefSeq peptide;Acc:NP_571882]
ENSDARG00000026766	ENSDART00000030838	bcl2l10	myeloid cell leukemia sequence 1-like [Source:RefSeq peptide;Acc:NP_919379]
ENSDARG00000070864	ENSDART00000104389	bcl6	B-cell lymphoma 6 protein [Source:RefSeq peptide;Acc:NP_957028]
ENSDARG00000052907	ENSDART00000074847	bcl7a	B-cell CLL/lymphoma 7 protein family member A [Source:UniProtKB/Swiss-Prot;Acc:Q5XFY4]
ENSDARG00000040396	ENSDART00000059135	bcl7b	B-cell CLL/lymphoma 7b [Source:RefSeq peptide;Acc:NP_001006018]
ENSDARG00000034369	ENSDART00000042986	bcmo1	beta-carotene 15,15'-monooxygenase 1 [Source:RefSeq peptide;Acc:NP_571873]
ENSDARG00000041715	ENSDART00000061139	bco2b	beta-carotene oxygenase 2a [Source:RefSeq peptide;Acc:NP_001035402]
ENSDARG00000017798	ENSDART00000047442	bcor	BCL6 co-repressor [Source:RefSeq peptide;Acc:NP_991189]
ENSDARG00000012295	ENSDART00000022246	bcs1l	Mitochondrial chaperone BCS1 (BCS1-like protein) [Source:UniProtKB/Swiss-Prot;Acc:Q7ZV60]
ENSDARG00000034885	ENSDART00000004514	bet1	blocked early in transport 1 homolog [Source:RefSeq peptide;Acc:NP_001002046]
ENSDARG00000005616	ENSDART00000003508	bfb	complement component bfb [Source:RefSeq peptide;Acc:NP_571316]
ENSDARG00000017884	ENSDART00000027225	bgn	biglycan [Source:RefSeq peptide;Acc:NP_001002227]
ENSDARG00000041691	ENSDART00000061106	bhlhb3l	basic helix-loop-helix domain containing, class B, 3 like [Source:RefSeq peptide;Acc:NP_001034196]
ENSDARG00000058039	ENSDART00000080840	bhlhe22	basic helix-loop-helix family, member e22 [Source:RefSeq peptide;Acc:NP_957249]
ENSDARG00000004060	ENSDART00000026017	bhlhe40	basic helix-loop-helix family, member e40 [Source:RefSeq peptide;Acc:NP_997844]
ENSDARG00000013430	ENSDART00000040422	bhmt	Betaine--homocysteine S-methyltransferase 1 (EC 2.1.1.5) [Source:UniProtKB/Swiss-Prot;Acc:Q32LQ4]
ENSDARG00000069290	ENSDART00000100716	bida	BH3 interacting domain death agonist [Source:RefSeq peptide;Acc:NP_001073295]
ENSDARG00000045549	ENSDART00000066977	bik	BCL2-interacting killer (apoptosis-inducing) [Source:RefSeq peptide;Acc:NP_001038503]
ENSDARG00000058820	ENSDART00000081761	bin1	bridging integrator 1 [Source:RefSeq peptide;Acc:NP_001004602]
ENSDARG00000003219	ENSDART00000025196	bin2a	bridging integrator 2a [Source:RefSeq peptide;Acc:NP_001007422]
ENSDARG00000010255	ENSDART00000019939	bin2b	bridging integrator 2 [Source:RefSeq peptide;Acc:NP_956090]
ENSDARG00000044619	ENSDART00000065555	birc2	baculoviral IAP repeat-containing 2 [Source:RefSeq peptide;Acc:NP_919376]
ENSDARG00000052073	ENSDART00000073847	blcap	Bladder cancer-associated protein (ZfBc10) [Source:UniProtKB/Swiss-Prot;Acc:Q9IB61]
ENSDARG00000025977	ENSDART00000060255	blmh	bleomycin hydrolase [Source:RefSeq peptide;Acc:NP_956312]
ENSDARG00000021003	ENSDART00000015034	blvrb	biliverdin reductase B (flavin reductase (NADPH)) [Source:RefSeq peptide;Acc:NP_001002686]
ENSDARG00000011299	ENSDART00000044274	blzf1	basic leucine zipper nuclear factor 1 [Source:RefSeq peptide;Acc:NP_001138275]
ENSDARG00000013076	ENSDART00000012487	bmi1b	Polycomb complex protein BMI-1-B (Polycomb group RING finger protein 4-B) [Source:UniProtKB/Swiss-Prot;Acc:Q7T3E6]
ENSDARG00000013409	ENSDART00000019364	bmp2a	bone morphogenetic protein 2a [Source:RefSeq peptide;Acc:NP_571434]
ENSDARG00000019995	ENSDART00000075150	bmp4	bone morphogenetic protein 4 [Source:RefSeq peptide;Acc:NP_571417]
ENSDARG00000004965	ENSDART00000019239	bmp5	bone morphogenetic protein 5 [Source:RefSeq peptide;Acc:NP_957345]
ENSDARG00000019728	ENSDART00000026768	bmpr1aa	bone morphogenetic protein receptor, type 1a [Source:RefSeq peptide;Acc:NP_571696]
ENSDARG00000020057	ENSDART00000002334	bmpr2b	bone morphogenetic protein receptor, type II b (serine/threonine kinase) [Source:RefSeq peptide;Acc:NP_001034896]
ENSDARG00000054154	ENSDART00000053761	bms1l	BMS1-like, ribosome assembly protein [Source:RefSeq peptide;Acc:NP_001104620]
ENSDARG00000054154	ENSDART00000102261	bms1l	BMS1-like, ribosome assembly protein [Source:RefSeq peptide;Acc:NP_001104620]
ENSDARG00000013397	ENSDART00000006184	bnip2	BCL2/adenovirus E1B interacting protein 2 [Source:RefSeq peptide;Acc:NP_957512]
ENSDARG00000028067	ENSDART00000030205	bnip3l	BCL2/adenovirus E1B interacting protein 3-like [Source:RefSeq peptide;Acc:NP_991134]
ENSDARG00000035747	ENSDART00000051864	bod1	biorientation defective 1 [Source:RefSeq peptide;Acc:NP_001070180]
ENSDARG00000052129	ENSDART00000073918	boka	Bcl-2-related ovarian killer protein homolog A (zBok1) [Source:UniProtKB/Swiss-Prot;Acc:Q6DC66]
ENSDARG00000008807	ENSDART00000021141	bokb	Bcl-2-related ovarian killer protein homolog B (zBok2) [Source:UniProtKB/Swiss-Prot;Acc:Q7T381]
ENSDARG00000063627	ENSDART00000093146	bop1	Ribosome biogenesis protein bop1 (Block of proliferation 1 protein) [Source:UniProtKB/Swiss-Prot;Acc:A0JMQ0]
ENSDARG00000070826	ENSDART00000104304	bpgm	bisphosphoglycerate mutase [Source:RefSeq peptide;Acc:NP_001002630]
ENSDARG00000043684	ENSDART00000064144	bpnt1	bisphosphate nucleotidase 1 [Source:RefSeq peptide;Acc:NP_001002354]
ENSDARG00000008560	ENSDART00000008214	brap	BRCA1 associated protein [Source:RefSeq peptide;Acc:NP_001002466]
ENSDARG00000022280	ENSDART00000035967	brd2a	bromodomain-containing 2a [Source:RefSeq peptide;Acc:NP_571275]
ENSDARG00000025071	ENSDART00000028623	brd8	bromodomain containing 8 [Source:RefSeq peptide;Acc:NP_997942]
ENSDARG00000017143	ENSDART00000009256	brd9	Bromodomain-containing protein 9 [Source:UniProtKB/Swiss-Prot;Acc:Q7ZUF2]
ENSDARG00000038863	ENSDART00000056742	bre	BRCA1-A complex subunit BRE (Brain and reproductive organ-expressed protein)(BRCA1/BRCA2-containing complex subunit 45) [Source:UniProtKB/Swiss-Prot;Acc:Q568D5]
ENSDARG00000006235	ENSDART00000003418	brms1l	Breast cancer metastasis-suppressor 1-like protein [Source:UniProtKB/Swiss-Prot;Acc:Q4V8V1]
ENSDARG00000035696	ENSDART00000051770	brp16	Brain protein 16 [Source:UniProtKB/Swiss-Prot;Acc:Q6DGR4]
ENSDARG00000024478	ENSDART00000028617	brp44	brain protein 44 [Source:RefSeq peptide;Acc:NP_997757]
ENSDARG00000017422	ENSDART00000025910	bscv	Adipocyte plasma membrane-associated protein [Source:UniProtKB/Swiss-Prot;Acc:Q803F5]
ENSDARG00000052623	ENSDART00000005195	bsdc1	BSD domain-containing protein 1 [Source:UniProtKB/Swiss-Prot;Acc:A2BIJ3]
ENSDARG00000019881	ENSDART00000015951	bsg	basigin [Source:RefSeq peptide;Acc:NP_937785]
ENSDARG00000060089	ENSDART00000084327	btaf1	BTAF1 RNA polymerase II, B-TFIID transcription factor-associated [Source:RefSeq peptide;Acc:NP_001152878]
ENSDARG00000062674	ENSDART00000090867	btbd10a	BTB (POZ) domain containing 10a [Source:RefSeq peptide;Acc:NP_001103929]
ENSDARG00000020252	ENSDART00000011577	btbd10b	Btbd10b protein Fragment [Source:UniProtKB/TrEMBL;Acc:Q2YDR4]
ENSDARG00000027710	ENSDART00000036226	BTBD16	BTB (POZ) domain containing 16 [Source:HGNC Symbol;Acc:26340]
ENSDARG00000032369	ENSDART00000039907	btbd6	BTB/POZ domain-containing protein 6-A [Source:UniProtKB/Swiss-Prot;Acc:Q5TZE1]
ENSDARG00000062559	ENSDART00000090586	BTBD6 (2 of 3)	BTB (POZ) domain containing 6 [Source:HGNC Symbol;Acc:19897]
ENSDARG00000068983	ENSDART00000074765	btbd9	BTB (POZ) domain containing 9 [Source:RefSeq peptide;Acc:NP_001002198]
ENSDARG00000068983	ENSDART00000099990	btbd9	BTB (POZ) domain containing 9 [Source:RefSeq peptide;Acc:NP_001002198]
ENSDARG00000063625	ENSDART00000101482	btc	betacellulin, epidermal growth factor family member [Source:RefSeq peptide;Acc:NP_001038229]
ENSDARG00000035400	ENSDART00000051295	btf3	basic transcription factor 3 [Source:RefSeq peptide;Acc:NP_001070026]
ENSDARG00000070722	ENSDART00000081221	btf3l4	Transcription factor BTF3 homolog 4 (Basic transcription factor 3-like 4) [Source:UniProtKB/Swiss-Prot;Acc:Q6PC91]
ENSDARG00000070722	ENSDART00000104113	btf3l4	Transcription factor BTF3 homolog 4 (Basic transcription factor 3-like 4) [Source:UniProtKB/Swiss-Prot;Acc:Q6PC91]
ENSDARG00000027249	ENSDART00000033188	btg1	B-cell translocation gene 1 [Source:RefSeq peptide;Acc:NP_956314]
ENSDARG00000020298	ENSDART00000019155	btg2	B-cell translocation gene 2 [Source:RefSeq peptide;Acc:NP_570997]
ENSDARG00000069065	ENSDART00000100207	btg3	B-cell translocation gene 3 [Source:RefSeq peptide;Acc:NP_001007352]
ENSDARG00000040860	ENSDART00000007454	btr26	hypothetical protein LOC571141 [Source:RefSeq peptide;Acc:NP_001093511]
ENSDARG00000040860	ENSDART00000092911	btr26	hypothetical protein LOC571141 [Source:RefSeq peptide;Acc:NP_001093511]
ENSDARG00000002046	ENSDART00000043161	btr29	LOC797384 protein Fragment [Source:UniProtKB/TrEMBL;Acc:Q5M7X4]
ENSDARG00000017084	ENSDART00000009411	bud31	Protein BUD31 homolog (Protein G10 homolog) [Source:UniProtKB/Swiss-Prot;Acc:Q567Z7]
ENSDARG00000043960	ENSDART00000064542	bxdc1	brix domain containing 1 [Source:RefSeq peptide;Acc:NP_999913]
ENSDARG00000024511	ENSDART00000033069	bxdc2	Bxdc2 protein Fragment [Source:UniProtKB/TrEMBL;Acc:Q7SZR8]
ENSDARG00000001057	ENSDART00000001201	bysl	bystin-like [Source:RefSeq peptide;Acc:NP_957400]
ENSDARG00000010481	ENSDART00000013575	bzw1a	Basic leucine zipper and W2 domain-containing protein 1-A [Source:UniProtKB/Swiss-Prot;Acc:Q6PD83]
ENSDARG00000034961	ENSDART00000011540	bzw1b	Basic leucine zipper and W2 domain-containing protein 1-B [Source:UniProtKB/Swiss-Prot;Acc:Q803N9]
ENSDARG00000055314	ENSDART00000077655	c10orf119	c10orf119 homolog [Source:RefSeq peptide;Acc:NP_997743]
ENSDARG00000062016	ENSDART00000089144	c11orf2	Protein fat-free [Source:UniProtKB/Swiss-Prot;Acc:Q155U0]
ENSDARG00000060472	ENSDART00000085247	C11orf51	Uncharacterized protein C11orf51 [Source:UniProtKB/Swiss-Prot;Acc:P60006]
ENSDARG00000028435	ENSDART00000036499	c11orf67	UPF0366 protein C11orf67 homolog [Source:UniProtKB/Swiss-Prot;Acc:Q502H1]
ENSDARG00000059447	ENSDART00000082624	C12orf65 (1 of 2)	Probable peptide chain release factor C12orf65, mitochondrial Precursor [Source:UniProtKB/Swiss-Prot;Acc:Q9H3J6]
ENSDARG00000034825	ENSDART00000043802	c13orf22l	hypothetical protein LOC445403 [Source:RefSeq peptide;Acc:NP_001003880]
ENSDARG00000070058	ENSDART00000102512	C19orf24	Not assigned
ENSDARG00000021112	ENSDART00000023803	c1d	Nuclear nucleic acid-binding protein C1D [Source:UniProtKB/Swiss-Prot;Acc:Q5XJ97]
ENSDARG00000055561	ENSDART00000077938	c1galt1b	Glycoprotein-N-acetylgalactosamine 3-beta-galactosyltransferase 1-B (EC 2.4.1.122)(Core 1 beta1,3-galactosyltransferase 1-B)(Core 1 beta3-Gal-T-B)(C1GalT1-B)(Core1 UDP-galactose:N-acetylgalactosamine-alpha-R beta 1,3-galactosyltransferase 1-B)(Core 1 O-glycan T-synthase B) [Source:UniProtKB/Swiss-Prot;Acc:Q7SYI5]
ENSDARG00000036335	ENSDART00000052789	c1galt1c1	C1GALT1-specific chaperone 1 [Source:RefSeq peptide;Acc:NP_955961]
ENSDARG00000012113	ENSDART00000024777	c1orf109	Uncharacterized protein C1orf109 homolog [Source:UniProtKB/Swiss-Prot;Acc:Q8JHH5]
ENSDARG00000042671	ENSDART00000062591	C1orf27	Protein odr-4 homolog (hODR-4)(Transactivated by transforming growth factor beta protein 1)(LAG1-interacting protein) [Source:UniProtKB/Swiss-Prot;Acc:Q5SWX8]
ENSDARG00000044613	ENSDART00000014927	c1qc	complement component 1, q subcomponent, C chain [Source:RefSeq peptide;Acc:NP_001005976]
ENSDARG00000053510	ENSDART00000011705	c1qtnf1	C1q and tumor necrosis factor related protein 1 [Source:RefSeq peptide;Acc:NP_001017875]
ENSDARG00000059944	ENSDART00000083928	C1QTNF2	C1q and tumor necrosis factor related protein 2 [Source:HGNC Symbol;Acc:14325]
ENSDARG00000057435	ENSDART00000080110	c1qtnf3	alpha-methylacyl-CoA racemase [Source:RefSeq peptide;Acc:NP_001018462]
ENSDARG00000056134	ENSDART00000078570	c1qtnf5	C1q and tumor necrosis factor related protein 5 [Source:RefSeq peptide;Acc:NP_001025124]
ENSDARG00000037589	ENSDART00000054738	c20orf11	Not assigned
ENSDARG00000014500	ENSDART00000026812	c20orf14	PRP6 pre-mRNA processing factor 6 [Source:RefSeq peptide;Acc:NP_997820]
ENSDARG00000028894	ENSDART00000042469	c20orf20	hypothetical protein LOC393709 [Source:RefSeq peptide;Acc:NP_957030]
ENSDARG00000031873	ENSDART00000046431	C20orf79	Uncharacterized protein C20orf79 [Source:UniProtKB/Swiss-Prot;Acc:Q9UJQ7]
ENSDARG00000035332	ENSDART00000051197	c21orf59l	Uncharacterized protein C21orf59 homolog [Source:UniProtKB/Swiss-Prot;Acc:Q6DRC3]
ENSDARG00000069143	ENSDART00000100415	C21orf7	TAK1-like protein [Source:UniProtKB/Swiss-Prot;Acc:P57077]
ENSDARG00000061066	ENSDART00000086686	c2cd2l	c2cd2-like [Source:RefSeq peptide;Acc:NP_001070851]
ENSDARG00000027078	ENSDART00000037036	c2orf24	hypothetical protein LOC334868 [Source:RefSeq peptide;Acc:NP_956222]
ENSDARG00000052207	ENSDART00000019644	c3b	complement component c3b [Source:RefSeq peptide;Acc:NP_571318]
ENSDARG00000052207	ENSDART00000052688	c3b	complement component c3b [Source:RefSeq peptide;Acc:NP_571318]
ENSDARG00000040582	ENSDART00000059400	c3orf33	hypothetical protein LOC565816 [Source:RefSeq peptide;Acc:NP_001138268]
ENSDARG00000055629	ENSDART00000078019	c3orf58b	hypothetical protein LOC100141362 [Source:RefSeq peptide;Acc:NP_001108398]
ENSDARG00000057113	ENSDART00000079709	c6	complement component 6 [Source:RefSeq peptide;Acc:NP_956932]
ENSDARG00000069696	ENSDART00000101616	C6 (2 of 2)	complement component 6 [Source:HGNC Symbol;Acc:1339]
ENSDARG00000024503	ENSDART00000030900	c6ast3	six-cysteine containing astacin protease 3 [Source:RefSeq peptide;Acc:NP_001013544]
ENSDARG00000052578	ENSDART00000074463	c6ast4	six-cysteine containing astacin protease 4 [Source:RefSeq peptide;Acc:NP_001020351]
ENSDARG00000056789	ENSDART00000079340	c7	LOC570832 protein Fragment [Source:UniProtKB/TrEMBL;Acc:Q498V9]
ENSDARG00000078493	ENSDART00000029125	C7 (1 of 4)	complement component 7 [Source:HGNC Symbol;Acc:1346]
ENSDARG00000024398	ENSDART00000036989	C7orf20	golgi to ER traffic protein 4 homolog (S. cerevisiae) [Source:HGNC Symbol;Acc:21690]
ENSDARG00000045254	ENSDART00000066556	C7orf50	Uncharacterized protein C7orf50 [Source:UniProtKB/Swiss-Prot;Acc:Q9BRJ6]
ENSDARG00000039516	ENSDART00000057735	c8a	complement component 8, alpha polypeptide [Source:RefSeq peptide;Acc:NP_001003496]
ENSDARG00000039517	ENSDART00000057736	c8b	Novel protein similar to vertebrate complement component 8, beta polypeptide (C8B) [Source:UniProtKB/TrEMBL;Acc:A8HAJ8]
ENSDARG00000016319	ENSDART00000051374	c9	complement component 9 [Source:RefSeq peptide;Acc:NP_001019606]
ENSDARG00000052644	ENSDART00000074540	ca10a	carbonic anhydrase Xa [Source:RefSeq peptide;Acc:NP_001032198]
ENSDARG00000015654	ENSDART00000008893	ca15a	carbonic anhydrase XV a [Source:RefSeq peptide;Acc:NP_001075158]
ENSDARG00000034457	ENSDART00000048623	CA194_DANRE	Uncharacterized protein C1orf194 homolog [Source:UniProtKB/Swiss-Prot;Acc:A8Y5T1]
ENSDARG00000014488	ENSDART00000038364	ca2	carbonic anhydrase II [Source:RefSeq peptide;Acc:NP_954685]
ENSDARG00000059171	ENSDART00000082215	CA201_DANRE	UPF0490 protein C1orf201 homolog [Source:UniProtKB/Swiss-Prot;Acc:A5WUY6]
ENSDARG00000042293	ENSDART00000062024	ca4b	Ca4b protein Fragment [Source:UniProtKB/TrEMBL;Acc:Q32LW3]
ENSDARG00000056499	ENSDART00000079007	CA6	carbonic anhydrase VI [Source:HGNC Symbol;Acc:1380]
ENSDARG00000045139	ENSDART00000066380	ca7	carbonic anhydrase VII [Source:RefSeq peptide;Acc:NP_957107]
ENSDARG00000036658	ENSDART00000053240	cab39l	calcium binding protein 39-like [Source:RefSeq peptide;Acc:NP_001007328]
ENSDARG00000021374	ENSDART00000018347	cab39l1	calcium binding protein 39, like 1 [Source:RefSeq peptide;Acc:NP_998666]
ENSDARG00000019990	ENSDART00000012391	cabp1	calcium binding protein 1 [Source:RefSeq peptide;Acc:NP_001005962]
ENSDARG00000052277	ENSDART00000074099	CABP2 (2 of 2)	calcium binding protein 2 [Source:HGNC Symbol;Acc:1385]
ENSDARG00000042552	ENSDART00000062406	cacna1sb	calcium channel, voltage-dependent, L type, alpha 1S subunit [Source:RefSeq peptide;Acc:NP_999891]
ENSDARG00000008772	ENSDART00000006843	cacng1	calcium channel, voltage-dependent, gamma subunit 1 [Source:RefSeq peptide;Acc:NP_999849]
ENSDARG00000041895	ENSDART00000061361	cad	carbamoyl-phosphate synthetase 2, aspartate transcarbamylase, and dihydroorotase [Source:RefSeq peptide;Acc:NP_001009884]
ENSDARG00000009930	ENSDART00000056369	cadm2a	cell adhesion molecule 2a [Source:RefSeq peptide;Acc:NP_956958]
ENSDARG00000057013	ENSDART00000079596	cadm3	cell adhesion molecule 3 [Source:RefSeq peptide;Acc:NP_001038711]
ENSDARG00000011166	ENSDART00000013411	cahz	Carbonic anhydrase (EC 4.2.1.1)(Carbonate dehydratase) [Source:UniProtKB/Swiss-Prot;Acc:Q92051]
ENSDARG00000036344	ENSDART00000052802	calb2	calbindin 2, (calretinin) [Source:RefSeq peptide;Acc:NP_957005]
ENSDARG00000041062	ENSDART00000060160	calb2l	calbindin 2, like [Source:RefSeq peptide;Acc:NP_957012]
ENSDARG00000056590	ENSDART00000079112	calca	calcitonin/calcitonin-related polypeptide, alpha [Source:RefSeq peptide;Acc:NP_001002471]
ENSDARG00000052515	ENSDART00000074379	calcoco2	calcium binding and coiled-coil domain 2 [Source:RefSeq peptide;Acc:NP_001018577]
ENSDARG00000070900	ENSDART00000104454	calcoco2	Novel protein similar to vertebrate nuclear domain 10 protein (NDP52) Fragment [Source:UniProtKB/TrEMBL;Acc:Q1L8C4]
ENSDARG00000011473	ENSDART00000024583	calcrla	Calcitonin gene-related peptide type 1 receptor Precursor (CGRP type 1 receptor)(Calcitonin receptor-like receptor) [Source:UniProtKB/Swiss-Prot;Acc:Q68EK2]
ENSDARG00000015050	ENSDART00000014868	calm1a	Calmodulin (CaM) [Source:UniProtKB/Swiss-Prot;Acc:Q6PI52]
ENSDARG00000037014	ENSDART00000053798	calm1a	Calmodulin (CaM) [Source:UniProtKB/Swiss-Prot;Acc:Q6PI52]
ENSDARG00000021811	ENSDART00000034580	calm2b	Calmodulin (CaM) [Source:UniProtKB/Swiss-Prot;Acc:Q6PI52]
ENSDARG00000044537	ENSDART00000101533	calm2b	Calmodulin (CaM) [Source:UniProtKB/Swiss-Prot;Acc:Q6PI52]
ENSDARG00000043276	ENSDART00000063525	calr	calreticulin [Source:RefSeq peptide;Acc:NP_571122]
ENSDARG00000020103	ENSDART00000025570	calrl	calreticulin like [Source:RefSeq peptide;Acc:NP_958873]
ENSDARG00000045676	ENSDART00000067158	calua	Calumenin-A Precursor [Source:UniProtKB/Swiss-Prot;Acc:Q6IQP3]
ENSDARG00000005115	ENSDART00000005405	calub	Calumenin-B Precursor [Source:UniProtKB/Swiss-Prot;Acc:Q7SXV9]
ENSDARG00000044526	ENSDART00000065380	camk1g	calcium/calmodulin-dependent protein kinase IG [Source:RefSeq peptide;Acc:NP_956260]
ENSDARG00000014273	ENSDART00000040049	camk2d2	Calcium/calmodulin-dependent protein kinase type II delta 2 chain (EC 2.7.11.17)(Calcium/calmodulin-dependent protein kinase type II delta-A chain)(CaM-kinase II delta-A chain)(CaM kinase II subunit delta-A)(CaMK-II subunit delta-A) [Source:UniProtKB/Swiss-Prot;Acc:Q6DGS3]
ENSDARG00000025855	ENSDART00000036997	camk2n1	calcium/calmodulin-dependent protein kinase II inhibitor 1 [Source:RefSeq peptide;Acc:NP_001138561]
ENSDARG00000005372	ENSDART00000031579	camk4	calcium/calmodulin-dependent protein kinase IV [Source:RefSeq peptide;Acc:NP_001017607]
ENSDARG00000005141	ENSDART00000011170	camkv	CaM kinase-like vesicle-associated protein (1G5z) [Source:UniProtKB/Swiss-Prot;Acc:Q7SY49]
ENSDARG00000017841	ENSDART00000003694	cand1	cullin-associated and neddylation-dissociated 1 [Source:RefSeq peptide;Acc:NP_998650]
ENSDARG00000012192	ENSDART00000013376	cant1a	calcium activated nucleotidase 1 [Source:RefSeq peptide;Acc:NP_999908]
ENSDARG00000016398	ENSDART00000012672	cant1b	calcium activated nucleotidase 1b [Source:RefSeq peptide;Acc:NP_001003595]
ENSDARG00000016350	ENSDART00000006344	cap1	Cap1 CAP, adenylate cyclase-associated protein 1 [Source:RefSeq peptide;Acc:NP_956203]
ENSDARG00000021318	ENSDART00000010848	capg	capping protein (actin filament), gelsolin-like [Source:RefSeq peptide;Acc:NP_001001594]
ENSDARG00000008553	ENSDART00000024059	CAPN14 (1 of 3)	calpain 14 [Source:HGNC Symbol;Acc:16664]
ENSDARG00000052702	ENSDART00000046066	capn1a	calpain 1, (mu/I) large subunit a [Source:RefSeq peptide;Acc:NP_956739]
ENSDARG00000077168	ENSDART00000077071	CAPN2	calpain 2, (m/II) large subunit [Source:HGNC Symbol;Acc:1479]
ENSDARG00000055592	ENSDART00000077958	capn2b	calpain 2, (m/II) large subunit b [Source:RefSeq peptide;Acc:NP_001018177]
ENSDARG00000034211	ENSDART00000023690	capn2l	calpain 2, (m/II) large subunit, like [Source:RefSeq peptide;Acc:NP_001017807]
ENSDARG00000012341	ENSDART00000007732	capn9	calpain 9 [Source:RefSeq peptide;Acc:NP_001003501]
ENSDARG00000035329	ENSDART00000015240	capns1a	calpain, small subunit 1 a [Source:RefSeq peptide;Acc:NP_001017899]
ENSDARG00000013804	ENSDART00000016112	capns1b	calpain, small subunit 1 b [Source:RefSeq peptide;Acc:NP_001103176]
ENSDARG00000039341	ENSDART00000057496	capsl	calcyphosine-like [Source:RefSeq peptide;Acc:NP_001017676]
ENSDARG00000075843	ENSDART00000016672	CAPZA1 (1 of 3)	capping protein (actin filament) muscle Z-line, alpha 1 [Source:HGNC Symbol;Acc:1488]
ENSDARG00000046004	ENSDART00000067635	CAPZB	capping protein (actin filament) muscle Z-line, beta [Source:HGNC Symbol;Acc:1491]
ENSDARG00000036164	ENSDART00000052514	cars	cysteinyl-tRNA synthetase [Source:RefSeq peptide;Acc:NP_001112372]
ENSDARG00000029911	ENSDART00000040065	casc3	Protein CASC3 (Cancer susceptibility candidate gene 3 protein homolog)(Metastatic lymph node protein 51 homolog)(Protein MLN 51 homolog)(DrMLN51) [Source:UniProtKB/Swiss-Prot;Acc:Q1ECZ4]
ENSDARG00000062052	ENSDART00000089230	casp2	caspase 2, apoptosis-related cysteine protease [Source:RefSeq peptide;Acc:NP_001036160]
ENSDARG00000017905	ENSDART00000005593	casp3a	caspase 3, apoptosis-related cysteine protease a [Source:RefSeq peptide;Acc:NP_571952]
ENSDARG00000025608	ENSDART00000041414	casp6l1	caspase 6, apoptosis-related cysteine peptidase, like 1 [Source:RefSeq peptide;Acc:NP_001005973]
ENSDARG00000070368	ENSDART00000103182	casp6l2	caspase 6, apoptosis-related cysteine peptidase, like 2 [Source:RefSeq peptide;Acc:NP_001035069]
ENSDARG00000004325	ENSDART00000047020	casp9	caspase 9, apoptosis-related cysteine protease [Source:RefSeq peptide;Acc:NP_001007405]
ENSDARG00000008165	ENSDART00000034544	caspa	caspase a [Source:RefSeq peptide;Acc:NP_571580]
ENSDARG00000052039	ENSDART00000073778	caspb	caspase b [Source:RefSeq peptide;Acc:NP_690840]
ENSDARG00000058693	ENSDART00000081614	cast	calpastatin [Source:RefSeq peptide;Acc:NP_001124063]
ENSDARG00000037030	ENSDART00000002812	CASZ1	castor zinc finger 1 [Source:HGNC Symbol;Acc:26002]
ENSDARG00000004909	ENSDART00000007781	cat	Catalase (EC 1.11.1.6) [Source:UniProtKB/Swiss-Prot;Acc:Q9PT92]
ENSDARG00000052004	ENSDART00000061076	cav1	caveolin 1 isoform a [Source:RefSeq peptide;Acc:NP_997816]
ENSDARG00000052000	ENSDART00000073726	cav2	caveolin 2 [Source:RefSeq peptide;Acc:NP_001002150]
ENSDARG00000024141	ENSDART00000032527	cav3	caveolin 3 [Source:RefSeq peptide;Acc:NP_991301]
ENSDARG00000040917	ENSDART00000059961	cbfb	core-binding factor, beta subunit [Source:RefSeq peptide;Acc:NP_954679]
ENSDARG00000009958	ENSDART00000006085	cbl	Cas-Br-M (murine) ecotropic retroviral transforming sequence [Source:RefSeq peptide;Acc:NP_001007331]
ENSDARG00000061240	ENSDART00000087148	cbln4	cerebellin 4 precursor [Source:RefSeq peptide;Acc:NP_001103861]
ENSDARG00000036587	ENSDART00000053152	cbr1	carbonyl reductase 1 [Source:RefSeq peptide;Acc:NP_919387]
ENSDARG00000021149	ENSDART00000010282	cbr1l	hypothetical protein LOC792137 [Source:RefSeq peptide;Acc:NP_001103752]
ENSDARG00000053500	ENSDART00000053932	cbsa	cystathionine-beta-synthase a [Source:RefSeq peptide;Acc:NP_001104702]
ENSDARG00000010946	ENSDART00000026275	cbsb	cystathionine-beta-synthase b [Source:RefSeq peptide;Acc:NP_001014367]
ENSDARG00000004318	ENSDART00000012132	cbwd	COBW domain containing [Source:RefSeq peptide;Acc:NP_998418]
ENSDARG00000004189	ENSDART00000013016	cbx1a	chromobox homolog 1 [Source:RefSeq peptide;Acc:NP_956040]
ENSDARG00000054442	ENSDART00000039667	cbx1b	chromobox homolog 1b [Source:RefSeq peptide;Acc:NP_001002090]
ENSDARG00000044938	ENSDART00000066053	cbx2	chromobox homolog 2 [Source:RefSeq peptide;Acc:NP_919354]
ENSDARG00000003860	ENSDART00000012352	cbx3a	chromobox homolog 3 [Source:RefSeq peptide;Acc:NP_001038867]
ENSDARG00000040476	ENSDART00000059242	cbx3b	Not assigned
ENSDARG00000070804	ENSDART00000104270	cbx8a	chromobox homolog 8a [Source:RefSeq peptide;Acc:NP_991179]
ENSDARG00000070329	ENSDART00000103100	cbx8b	chromobox homolog 8b [Source:RefSeq peptide;Acc:NP_001019586]
ENSDARG00000060022	ENSDART00000084116	ccbe1	Collagen and calcium-binding EGF domain-containing protein 1 Precursor (Full of fluid protein) [Source:UniProtKB/Swiss-Prot;Acc:A8WGB1]
ENSDARG00000023645	ENSDART00000004797	ccbl1	cysteine conjugate-beta lyase; cytoplasmic [Source:RefSeq peptide;Acc:NP_998524]
ENSDARG00000013423	ENSDART00000021201	ccbl2	Kynurenine--oxoglutarate transaminase 3 (EC 2.6.1.7)(Kynurenine--oxoglutarate transaminase III)(Kynurenine aminotransferase III)(KATIII)(Cysteine-S-conjugate beta-lyase 2)(EC 4.4.1.13) [Source:UniProtKB/Swiss-Prot;Acc:Q7T3E5]
ENSDARG00000043280	ENSDART00000063536	CCBL2 (2 of 2)	cysteine conjugate-beta lyase 2 [Source:HGNC Symbol;Acc:33238]
ENSDARG00000002339	ENSDART00000007726	ccdc101	coiled-coil domain containing 101 [Source:RefSeq peptide;Acc:NP_001005986]
ENSDARG00000006981	ENSDART00000008989	ccdc113	Coiled-coil domain-containing protein 113 [Source:UniProtKB/Swiss-Prot;Acc:Q5XJN6]
ENSDARG00000043502	ENSDART00000063863	ccdc124	Coiled-coil domain-containing protein 124 [Source:UniProtKB/Swiss-Prot;Acc:Q6PHE8]
ENSDARG00000056477	ENSDART00000078983	ccdc125	Coiled-coil domain-containing protein 125 [Source:UniProtKB/Swiss-Prot;Acc:A2BGP7]
ENSDARG00000062695	ENSDART00000090942	ccdc126	coiled-coil domain containing 126 [Source:RefSeq peptide;Acc:NP_001038868]
ENSDARG00000008946	ENSDART00000026634	ccdc127	coiled-coil domain containing 127 [Source:RefSeq peptide;Acc:NP_001076352]
ENSDARG00000077066	ENSDART00000060888	CCDC130 (1 of 2)	coiled-coil domain containing 130 [Source:HGNC Symbol;Acc:28118]
ENSDARG00000021753	ENSDART00000037282	ccdc25	Coiled-coil domain-containing protein 25 [Source:UniProtKB/Swiss-Prot;Acc:Q7T312]
ENSDARG00000016485	ENSDART00000009476	CCDC39	coiled-coil domain containing 39 [Source:HGNC Symbol;Acc:25244]
ENSDARG00000016813	ENSDART00000002617	ccdc40	LOC568590 protein Fragment [Source:UniProtKB/TrEMBL;Acc:Q56A40]
ENSDARG00000054362	ENSDART00000051542	ccdc47	Coiled-coil domain-containing protein 47 Precursor [Source:UniProtKB/Swiss-Prot;Acc:Q66I12]
ENSDARG00000079422	ENSDART00000018979	ccdc49	coiled-coil domain containing 49 [Source:RefSeq peptide;Acc:NP_998627]
ENSDARG00000004647	ENSDART00000012653	ccdc52	coiled-coil domain containing 52 [Source:RefSeq peptide;Acc:NP_001008636]
ENSDARG00000032005	ENSDART00000043946	ccdc65	Coiled-coil domain-containing protein 65 [Source:UniProtKB/Swiss-Prot;Acc:Q6DHI2]
ENSDARG00000042701	ENSDART00000062649	ccdc76	coiled-coil domain containing 76 [Source:RefSeq peptide;Acc:NP_001014331]
ENSDARG00000000002	ENSDART00000000005	ccdc80	Coiled-coil domain-containing protein 80 Precursor [Source:UniProtKB/Swiss-Prot;Acc:Q90X49]
ENSDARG00000044626	ENSDART00000065563	ccdc90b	Novel protein Fragment [Source:UniProtKB/TrEMBL;Acc:Q6ZM96]
ENSDARG00000040678	ENSDART00000059574	ccdc93	coiled-coil domain containing 93 [Source:RefSeq peptide;Acc:NP_001035414]
ENSDARG00000026185	ENSDART00000036813	ccdc94	coiled-coil domain containing 94 [Source:RefSeq peptide;Acc:NP_001104303]
ENSDARG00000038634	ENSDART00000056404	CCK (2 of 2)	cholecystokinin [Source:HGNC Symbol;Acc:1569]
ENSDARG00000058570	ENSDART00000081457	ccl1	CC chemokine 1 [Source:RefSeq peptide;Acc:NP_571137]
ENSDARG00000051923	ENSDART00000063357	ccnb1	cyclin B1 [Source:RefSeq peptide;Acc:NP_571588]
ENSDARG00000057930	ENSDART00000056220	CCNB1 (2 of 2)	cyclin B1 [Source:HGNC Symbol;Acc:1579]
ENSDARG00000035750	ENSDART00000051868	ccnd1	G1/S-specific cyclin-D1 [Source:UniProtKB/Swiss-Prot;Acc:Q90459]
ENSDARG00000011133	ENSDART00000007883	ccne	G1/S-specific cyclin-E1 [Source:UniProtKB/Swiss-Prot;Acc:P47794]
ENSDARG00000027918	ENSDART00000038155	ccne2	cyclin E2 [Source:RefSeq peptide;Acc:NP_001002075]
ENSDARG00000034763	ENSDART00000043144	CCNF	cyclin F [Source:HGNC Symbol;Acc:1591]
ENSDARG00000028209	ENSDART00000033596	ccng1	cyclin G1 [Source:RefSeq peptide;Acc:NP_955775]
ENSDARG00000017602	ENSDART00000020603	ccng2	cyclin G2 [Source:RefSeq peptide;Acc:NP_998337]
ENSDARG00000007657	ENSDART00000007057	ccnh	cyclin H [Source:RefSeq peptide;Acc:NP_001013471]
ENSDARG00000012140	ENSDART00000004899	ccnl1	Cyclin-L1 [Source:UniProtKB/Swiss-Prot;Acc:Q7ZVX0]
ENSDARG00000036685	ENSDART00000053282	ccnt2	cyclin T2 [Source:RefSeq peptide;Acc:NP_956122]
ENSDARG00000003058	ENSDART00000010494	ccr6a	chemokine (C-C motif) receptor 6a [Source:RefSeq peptide;Acc:NP_001002125]
ENSDARG00000055186	ENSDART00000077511	ccr9a	LOC553366 protein Fragment [Source:UniProtKB/TrEMBL;Acc:Q568F5]
ENSDARG00000041754	ENSDART00000056583	CCT2	chaperonin containing TCP1, subunit 2 (beta) [Source:HGNC Symbol;Acc:1615]
ENSDARG00000016173	ENSDART00000003752	cct3	chaperonin containing TCP1, subunit 3 (gamma) [Source:RefSeq peptide;Acc:NP_775357]
ENSDARG00000013475	ENSDART00000026409	cct4	chaperonin containing TCP1, subunit 4 (delta) [Source:RefSeq peptide;Acc:NP_956877]
ENSDARG00000045399	ENSDART00000066760	cct5	chaperonin containing TCP1, subunit 5 (epsilon) [Source:RefSeq peptide;Acc:NP_997778]
ENSDARG00000021252	ENSDART00000009484	cct6a	chaperonin containing TCP1, subunit 6A (zeta 1) [Source:RefSeq peptide;Acc:NP_958447]
ENSDARG00000007385	ENSDART00000006802	cct7	chaperonin containing TCP1, subunit 7 [Source:RefSeq peptide;Acc:NP_775355]
ENSDARG00000008243	ENSDART00000009477	cct8	chaperonin containing TCP1, subunit 8 (theta) [Source:RefSeq peptide;Acc:NP_957356]
ENSDARG00000068629	ENSDART00000099333	cd151l	CD151 antigen, like [Source:RefSeq peptide;Acc:NP_991213]
ENSDARG00000013628	ENSDART00000026273	cd164	CD164 molecule, sialomucin [Source:RefSeq peptide;Acc:NP_001038256]
ENSDARG00000027357	ENSDART00000035759	cd2bp2	CD2 antigen (cytoplasmic tail) binding protein 2 [Source:RefSeq peptide;Acc:NP_957255]
ENSDARG00000032639	ENSDART00000050753	cd36	CD36 antigen [Source:RefSeq peptide;Acc:NP_001002363]
ENSDARG00000025147	ENSDART00000031047	cd63	Cd63 antigen [Source:RefSeq peptide;Acc:NP_955837]
ENSDARG00000036080	ENSDART00000052383	cd81	CD81 antigen [Source:RefSeq peptide;Acc:NP_571593]
ENSDARG00000044797	ENSDART00000065842	cd8a	CD8 antigen, alpha polypeptide [Source:RefSeq peptide;Acc:NP_001035138]
ENSDARG00000005842	ENSDART00000019571	cd9	CD9 antigen [Source:RefSeq peptide;Acc:NP_997784]
ENSDARG00000056722	ENSDART00000079235	cd99l2	CD99 antigen-like protein 2 Precursor (CD99 antigen) [Source:UniProtKB/Swiss-Prot;Acc:Q6DBW9]
ENSDARG00000016691	ENSDART00000026559	cd9l	CD9 antigen, like [Source:RefSeq peptide;Acc:NP_998593]
ENSDARG00000038199	ENSDART00000055694	cda	cytidine deaminase [Source:RefSeq peptide;Acc:NP_991242]
ENSDARG00000045812	ENSDART00000067335	cdc123	Cell division cycle protein 123 homolog [Source:UniProtKB/Swiss-Prot;Acc:Q6PC40]
ENSDARG00000021483	ENSDART00000037445	cdc14b	Cdc14b protein Fragment [Source:UniProtKB/TrEMBL;Acc:Q6IQ81]
ENSDARG00000055470	ENSDART00000077814	cdc16	cell division cycle 16 homolog [Source:RefSeq peptide;Acc:NP_001032466]
ENSDARG00000020192	ENSDART00000015765	cdc20	cell division cycle 20 homolog [Source:RefSeq peptide;Acc:NP_998245]
ENSDARG00000044484	ENSDART00000065325	cdc23	CDC23 (cell division cycle 23, yeast, homolog) [Source:RefSeq peptide;Acc:NP_957227]
ENSDARG00000010792	ENSDART00000020576	cdc25	cdc25 [Source:RefSeq peptide;Acc:NP_001108567]
ENSDARG00000067640	ENSDART00000097396	cdc26	Anaphase-promoting complex subunit CDC26 (Cell division cycle protein 26 homolog) [Source:UniProtKB/Swiss-Prot;Acc:Q68EK9]
ENSDARG00000056258	ENSDART00000078707	cdc27	cell division cycle 27 [Source:RefSeq peptide;Acc:NP_958857]
ENSDARG00000059862	ENSDART00000083701	cdc2l1	cell division cycle 2-like 1 [Source:RefSeq peptide;Acc:NP_001008646]
ENSDARG00000040126	ENSDART00000058692	cdc37	cell division cycle 37 homolog [Source:RefSeq peptide;Acc:NP_957332]
ENSDARG00000044265	ENSDART00000064992	cdc37l1	Hsp90 co-chaperone Cdc37-like 1 [Source:UniProtKB/Swiss-Prot;Acc:A7YY97]
ENSDARG00000041226	ENSDART00000060432	cdc40	cell division cycle 40 homolog [Source:RefSeq peptide;Acc:NP_001009990]
ENSDARG00000044573	ENSDART00000053432	cdc42	cell division cycle 42 isoform 1 [Source:RefSeq peptide;Acc:NP_956926]
ENSDARG00000039704	ENSDART00000058040	cdc42ep4	CDC42 effector protein (Rho GTPase binding) 4 [Source:RefSeq peptide;Acc:NP_001002183]
ENSDARG00000040158	ENSDART00000058737	cdc42l	cell division cycle 42, like [Source:RefSeq peptide;Acc:NP_956159]
ENSDARG00000057869	ENSDART00000080619	cdc42l2	cell division cycle 42 like 2 [Source:RefSeq peptide;Acc:NP_001035012]
ENSDARG00000023724	ENSDART00000031895	cdc42se1	CDC42 small effector protein 1 [Source:UniProtKB/Swiss-Prot;Acc:Q6TEL3]
ENSDARG00000043720	ENSDART00000064201	cdc45l	cell division cycle 45-like [Source:RefSeq peptide;Acc:NP_998551]
ENSDARG00000043797	ENSDART00000064313	cdc5l	CDC5 cell division cycle 5-like [Source:RefSeq peptide;Acc:NP_957378]
ENSDARG00000024371	ENSDART00000030096	cdh1	cadherin 1, epithelial [Source:RefSeq peptide;Acc:NP_571895]
ENSDARG00000021442	ENSDART00000002279	cdh11	cadherin 11, osteoblast [Source:RefSeq peptide;Acc:NP_571289]
ENSDARG00000005112	ENSDART00000042895	cdh17	cadherin 17, LI cadherin (liver-intestine) [Source:RefSeq peptide;Acc:NP_919403]
ENSDARG00000014522	ENSDART00000013638	cdh6	cadherin 6 [Source:RefSeq peptide;Acc:NP_001013538]
ENSDARG00000026577	ENSDART00000036581	cdk2	cyclin-dependent kinase 2 [Source:RefSeq peptide;Acc:NP_998571]
ENSDARG00000056683	ENSDART00000079210	cdk5	cyclin-dependent protein kinase 5 [Source:RefSeq peptide;Acc:NP_571794]
ENSDARG00000071011	ENSDART00000104722	cdk5r2	cyclin-dependent kinase 5, regulatory subunit 2 [Source:RefSeq peptide;Acc:NP_001017569]
ENSDARG00000051916	ENSDART00000051003	cdk7	cyclin-dependent kinase 7 [Source:RefSeq peptide;Acc:NP_998126]
ENSDARG00000016496	ENSDART00000007066	cdk8	Cell division protein kinase 8 (EC 2.7.11.22)(EC 2.7.11.23)(Cyclin-dependent kinase 8)(Mediator of RNA polymerase II transcription subunit cdk8)(Mediator complex subunit cdk8) [Source:UniProtKB/Swiss-Prot;Acc:Q8JH47]
ENSDARG00000044811	ENSDART00000065859	cdk9	cyclin-dependent kinase 9 (CDC2-related kinase) [Source:RefSeq peptide;Acc:NP_997756]
ENSDARG00000022122	ENSDART00000029313	CDKAL1	CDK5 regulatory subunit associated protein 1-like 1 [Source:HGNC Symbol;Acc:21050]
ENSDARG00000054271	ENSDART00000076417	cdkn1b	cyclin-dependent kinase inhibitor 1b (p27, kip1) [Source:RefSeq peptide;Acc:NP_997957]
ENSDARG00000029018	ENSDART00000049061	cdkn1bl	Cdkn1bl protein Fragment [Source:UniProtKB/TrEMBL;Acc:Q6PH20]
ENSDARG00000010878	ENSDART00000006378	cdkn1c	cyclin-dependent kinase inhibitor 1C (p57, Kip2) [Source:RefSeq peptide;Acc:NP_001002040]
ENSDARG00000039130	ENSDART00000057155	cdkn3	cyclin-dependent kinase inhibitor 3 [Source:RefSeq peptide;Acc:NP_001139153]
ENSDARG00000045092	ENSDART00000066304	cdkrap3	CDK5 regulatory subunit associated protein 3 [Source:RefSeq peptide;Acc:NP_001002105]
ENSDARG00000043036	ENSDART00000063178	cdo1	Cysteine dioxygenase type 1 (EC 1.13.11.20)(Cysteine dioxygenase type I)(CDO-I)(CDO) [Source:UniProtKB/Swiss-Prot;Acc:Q6NWZ9]
ENSDARG00000061328	ENSDART00000087339	cdon	cell adhesion molecule-related/down-regulated by oncogenes [Source:RefSeq peptide;Acc:NP_001075097]
ENSDARG00000035577	ENSDART00000028087	cds2	phosphatidate cytidylyltransferase 2 [Source:RefSeq peptide;Acc:NP_957480]
ENSDARG00000023028	ENSDART00000036204	cdv3	Protein CDV3 homolog [Source:UniProtKB/Swiss-Prot;Acc:Q7T370]
ENSDARG00000036292	ENSDART00000052709	cdx4	caudal type homeo box transcription factor 4 [Source:RefSeq peptide;Acc:NP_571184]
ENSDARG00000041119	ENSDART00000060266	ceacam1	carcinoembryonic antigen-related cell adhesion molecule 1 [Source:RefSeq peptide;Acc:NP_001107266]
ENSDARG00000042725	ENSDART00000062702	cebpb	CCAAT/enhancer binding protein beta [Source:RefSeq peptide;Acc:NP_571959]
ENSDARG00000036073	ENSDART00000052365	cebpg	CCAAT/enhancer binding protein gamma [Source:RefSeq peptide;Acc:NP_571961]
ENSDARG00000051746	ENSDART00000073416	cecr1a	Cat eye syndrome critical region protein 1 homolog A Precursor [Source:UniProtKB/Swiss-Prot;Acc:P58781]
ENSDARG00000015623	ENSDART00000005218	cecr1b	Novel protein similar to vertebrate cat eye syndrome chromosome region, candidate 1 (CECR1) Fragment [Source:UniProtKB/TrEMBL;Acc:Q5RI01]
ENSDARG00000017490	ENSDART00000027784	cel.1	carboxyl ester lipase [Source:RefSeq peptide;Acc:NP_955901]
ENSDARG00000029822	ENSDART00000040598	cel.2	carboxyl ester lipase, like [Source:RefSeq peptide;Acc:NP_001020344]
ENSDARG00000069185	ENSDART00000000187	celsr1a	SI:bZ6L08.1 (Novel protein similar to human cadherin, EGF LAG seven-pass G-type receptor (CELSR)) Fragment [Source:UniProtKB/TrEMBL;Acc:Q8AW45]
ENSDARG00000052565	ENSDART00000074438	cenpi	Cenpi protein Fragment [Source:UniProtKB/TrEMBL;Acc:Q08C73]
ENSDARG00000043640	ENSDART00000064080	cenpn	centromere protein N [Source:RefSeq peptide;Acc:NP_001002341]
ENSDARG00000044135	ENSDART00000064805	cenpp	Centromere protein P (CENP-P) [Source:UniProtKB/Swiss-Prot;Acc:Q1LV50]
ENSDARG00000062727	ENSDART00000090921	cep290	Centrosomal protein of 290 kDa (Cep290) [Source:UniProtKB/Swiss-Prot;Acc:P85001]
ENSDARG00000027857	ENSDART00000036682	cep97	centrosomal protein 97 [Source:RefSeq peptide;Acc:NP_938185]
ENSDARG00000041569	ENSDART00000037317	ces2	carboxylesterase 2-like [Source:RefSeq peptide;Acc:NP_001070720]
ENSDARG00000041595	ENSDART00000043715	ces3	Novel protein similar to vertebrate carboxylesterase family [Source:UniProtKB/TrEMBL;Acc:Q1LUZ9]
ENSDARG00000011825	ENSDART00000025366	cetn3	centrin 3 [Source:RefSeq peptide;Acc:NP_001018335]
ENSDARG00000030872	ENSDART00000046891	cetp	cholesteryl ester transfer protein, plasma [Source:RefSeq peptide;Acc:NP_001007361]
ENSDARG00000055278	ENSDART00000011419	cfb	complement factor B [Source:RefSeq peptide;Acc:NP_001077327]
ENSDARG00000036900	ENSDART00000053577	cfi	Not assigned
ENSDARG00000021124	ENSDART00000006132	cfl1	cofilin 2, like [Source:RefSeq peptide;Acc:NP_998806]
ENSDARG00000012972	ENSDART00000026464	cfl1l	non-muscle cofilin 1 [Source:RefSeq peptide;Acc:NP_998804]
ENSDARG00000014106	ENSDART00000008355	cfl2	cofilin 2 (muscle) [Source:RefSeq peptide;Acc:NP_991263]
ENSDARG00000055966	ENSDART00000078378	cflar	CASP8 and FADD-like apoptosis regulator [Source:RefSeq peptide;Acc:NP_919380]
ENSDARG00000061759	ENSDART00000088469	CH211-222M21.1	Not assigned
ENSDARG00000045190	ENSDART00000066439	ch25h	Cholesterol 25-hydroxylase-like protein A (EC 1.14.99.-) [Source:UniProtKB/Swiss-Prot;Acc:Q5PRC0]
ENSDARG00000070426	ENSDART00000103330	chac1	Cation transport regulator-like protein 1 [Source:UniProtKB/Swiss-Prot;Acc:Q5SPB6]
ENSDARG00000055078	ENSDART00000050831	chac2	Cation transport regulator-like protein 2 [Source:UniProtKB/Swiss-Prot;Acc:Q4KMJ1]
ENSDARG00000045071	ENSDART00000066264	chad	chondroadherin [Source:RefSeq peptide;Acc:NP_957357]
ENSDARG00000062152	ENSDART00000089534	chaf1a	Chromatin assembly factor 1 subunit A (CAF-1 subunit A)(Chromatin assembly factor I p150 subunit)(CAF-I 150 kDa subunit)(CAF-Ip150) [Source:UniProtKB/Swiss-Prot;Acc:A0JMK9]
ENSDARG00000010717	ENSDART00000024858	chchd10	coiled-coil-helix-coiled-coil-helix domain containing 10 [Source:RefSeq peptide;Acc:NP_957078]
ENSDARG00000059304	ENSDART00000082388	chchd2l	coiled-coil-helix-coiled-coil-helix domain containing 2-like [Source:RefSeq peptide;Acc:NP_957061]
ENSDARG00000032919	ENSDART00000041420	chchd3	coiled-coil-helix-coiled-coil-helix domain containing 3 [Source:RefSeq peptide;Acc:NP_999969]
ENSDARG00000045978	ENSDART00000067586	CHCHD6 (2 of 2)	coiled-coil-helix-coiled-coil-helix domain containing 6 [Source:HGNC Symbol;Acc:28184]
ENSDARG00000068156	ENSDART00000098373	chchd7	coiled-coil-helix-coiled-coil-helix domain containing 7 [Source:RefSeq peptide;Acc:NP_001120658]
ENSDARG00000054648	ENSDART00000076883	CHCHD8 (2 of 2)	coiled-coil-helix-coiled-coil-helix domain containing 8 [Source:HGNC Symbol;Acc:24604]
ENSDARG00000015471	ENSDART00000020505	chd1l	Chromodomain-helicase-DNA-binding protein 1-like (EC 3.6.1.-) [Source:UniProtKB/Swiss-Prot;Acc:Q7ZU90]
ENSDARG00000075211	ENSDART00000009942	CHD7	chromodomain helicase DNA binding protein 7 [Source:HGNC Symbol;Acc:20626]
ENSDARG00000014385	ENSDART00000065538	chek1	checkpoint kinase 1 [Source:RefSeq peptide;Acc:NP_956487]
ENSDARG00000025820	ENSDART00000036421	chek2	CHK2 checkpoint homolog [Source:RefSeq peptide;Acc:NP_956339]
ENSDARG00000008829	ENSDART00000016014	chga	chromogranin A [Source:RefSeq peptide;Acc:NP_001006059]
ENSDARG00000053166	ENSDART00000075157	chic1	Novel protein similar to vertebrate cysteine-rich hydrophobic domain 1 (CHIC1) [Source:UniProtKB/TrEMBL;Acc:B0R125]
ENSDARG00000022690	ENSDART00000030083	chic2	cysteine-rich hydrophobic domain 2 [Source:RefSeq peptide;Acc:NP_957414]
ENSDARG00000069673	ENSDART00000055844	chid1	Chitinase domain-containing protein 1 Precursor [Source:UniProtKB/Swiss-Prot;Acc:Q7SYK0]
ENSDARG00000041078	ENSDART00000060015	chka	choline kinase alpha [Source:RefSeq peptide;Acc:NP_001038330]
ENSDARG00000063167	ENSDART00000092053	chkb	choline kinase beta [Source:RefSeq peptide;Acc:NP_001093482]
ENSDARG00000003845	ENSDART00000005479	chm	choroideremia [Source:RefSeq peptide;Acc:NP_982286]
ENSDARG00000009802	ENSDART00000024244	chmp1a	Charged multivesicular body protein 1a (Chromatin-modifying protein 1a)(CHMP1a) [Source:UniProtKB/Swiss-Prot;Acc:Q6PHF0]
ENSDARG00000002190	ENSDART00000018472	chmp2bl	Charged multivesicular body protein 2b (Chromatin-modifying protein 2b)(CHMP2b) [Source:UniProtKB/Swiss-Prot;Acc:Q6NXD2]
ENSDARG00000007323	ENSDART00000015193	chmp4b	Charged multivesicular body protein 4c (Chromatin-modifying protein 4c)(CHMP4c) [Source:UniProtKB/Swiss-Prot;Acc:Q6IQ73]
ENSDARG00000007418	ENSDART00000003195	chmp4c	chromatin modifying protein 4C [Source:RefSeq peptide;Acc:NP_001017844]
ENSDARG00000041362	ENSDART00000060628	chmp7	Charged multivesicular body protein 7 (Chromatin-modifying protein 7) [Source:UniProtKB/Swiss-Prot;Acc:Q6PBQ2]
ENSDARG00000017067	ENSDART00000024514	chordc1	Cysteine and histidine-rich domain-containing protein 1 (CHORD domain-containing protein 1) [Source:UniProtKB/Swiss-Prot;Acc:Q7T3F7]
ENSDARG00000014572	ENSDART00000016658	chpt1	Cholinephosphotransferase 1 (EC 2.7.8.2)(Diacylglycerol cholinephosphotransferase 1) [Source:UniProtKB/Swiss-Prot;Acc:Q7ZW02]
ENSDARG00000009021	ENSDART00000020261	chrna1	Acetylcholine receptor subunit alpha Precursor [Source:UniProtKB/Swiss-Prot;Acc:Q98880]
ENSDARG00000019342	ENSDART00000015391	chrnd	cholinergic receptor, nicotinic, delta polypeptide [Source:RefSeq peptide;Acc:NP_996947]
ENSDARG00000034307	ENSDART00000047544	chrne	cholinergic receptor, nicotinic, epsilon [Source:RefSeq peptide;Acc:NP_001003772]
ENSDARG00000031632	ENSDART00000047211	chst10	Carbohydrate sulfotransferase 10 (EC 2.8.2.-)(HNK-1 sulfotransferase)(HNK1ST)(HNK-1ST) [Source:UniProtKB/Swiss-Prot;Acc:Q6AXM1]
ENSDARG00000034375	ENSDART00000042963	chst11	Carbohydrate sulfotransferase 11 (EC 2.8.2.5)(Chondroitin 4-O-sulfotransferase 1)(Chondroitin 4-sulfotransferase 1)(C4ST-1)(zC4ST-1) [Source:UniProtKB/Swiss-Prot;Acc:Q7T3S3]
ENSDARG00000058480	ENSDART00000092058	chtf18	CTF18, chromosome transmission fidelity factor 18 homolog [Source:RefSeq peptide;Acc:NP_001103572]
ENSDARG00000011662	ENSDART00000027428	chuk	Inhibitor of nuclear factor kappa-B kinase subunit alpha (I kappa-B kinase alpha)(IkBKA)(IKK-alpha)(IKK-A)(IkappaB kinase)(EC 2.7.11.10)(I-kappa-B kinase 1)(IKK1)(Conserved helix-loop-helix ubiquitous kinase)(Nuclear factor NF-kappa-B inhibitor kinase alpha)(NFKBIKA) [Source:UniProtKB/Swiss-Prot;Acc:Q4G3H4]
ENSDARG00000010831	ENSDART00000005590	churc1	Protein Churchill [Source:UniProtKB/Swiss-Prot;Acc:Q5U3N7]
ENSDARG00000037181	ENSDART00000054069	CI016_DANRE	UPF0184 protein C9orf16 homolog [Source:UniProtKB/Swiss-Prot;Acc:P0C8Y3]
ENSDARG00000059212	ENSDART00000082256	ciao1	Protein CIAO1 (WD repeat-containing protein 39) [Source:UniProtKB/Swiss-Prot;Acc:Q6P0D9]
ENSDARG00000045733	ENSDART00000067235	ciapin1	cytokine induced apoptosis inhibitor 1 [Source:RefSeq peptide;Acc:NP_001003738]
ENSDARG00000032626	ENSDART00000047009	cib2	calcium and integrin binding family member 2 [Source:RefSeq peptide;Acc:NP_957000]
ENSDARG00000012640	ENSDART00000013538	cideb	Cideb protein Fragment [Source:UniProtKB/TrEMBL;Acc:Q502E9]
ENSDARG00000017675	ENSDART00000010821	cirh1a	cirhin [Source:RefSeq peptide;Acc:NP_998447]
ENSDARG00000060316	ENSDART00000084861	cish	cytokine inducible SH2-containing protein [Source:RefSeq peptide;Acc:NP_001070085]
ENSDARG00000028514	ENSDART00000029413	cited3	Cbp/p300-interacting transactivator, with Glu/Asp-rich carboxy-terminal domain, 3 [Source:RefSeq peptide;Acc:NP_956372]
ENSDARG00000029480	ENSDART00000026067	ciz1	CDKN1A interacting zinc finger protein 1 [Source:RefSeq peptide;Acc:NP_998690]
ENSDARG00000002082	ENSDART00000008297	ck2a1	casein kinase 2 alpha 1 [Source:RefSeq peptide;Acc:NP_571327]
ENSDARG00000005446	ENSDART00000045607	ckap5	cytoskeleton associated protein 5 [Source:RefSeq peptide;Acc:NP_001032756]
ENSDARG00000069752	ENSDART00000010986	ckba	brain creatine kinase [Source:RefSeq peptide;Acc:NP_001070631]
ENSDARG00000043257	ENSDART00000027603	ckbb	brain creatine kinase b [Source:RefSeq peptide;Acc:NP_775329]
ENSDARG00000035327	ENSDART00000032481	ckma	muscle creatine kinase a [Source:RefSeq peptide;Acc:NP_571007]
ENSDARG00000040565	ENSDART00000059366	ckmb	muscle creatine kinase b [Source:RefSeq peptide;Acc:NP_001099153]
ENSDARG00000016598	ENSDART00000027393	ckmt1	creatine kinase, mitochondrial 1 [Source:RefSeq peptide;Acc:NP_942096]
ENSDARG00000039929	ENSDART00000048210	ckmt2	sarcomeric mitochondrial creatine kinase [Source:RefSeq peptide;Acc:NP_956991]
ENSDARG00000020345	ENSDART00000039871	clasp2	CLIP-associating protein 2 (Cytoplasmic linker-associated protein 2) [Source:UniProtKB/Swiss-Prot;Acc:Q6NYW6]
ENSDARG00000016081	ENSDART00000028093	cldn10l	claudin 10 like [Source:RefSeq peptide;Acc:NP_571846]
ENSDARG00000003927	ENSDART00000025877	cldn12	claudin 12 [Source:RefSeq peptide;Acc:NP_571848]
ENSDARG00000036463	ENSDART00000052977	cldn15l	claudin 15 [Source:RefSeq peptide;Acc:NP_956698]
ENSDARG00000044569	ENSDART00000065461	cldn19	claudin 19 [Source:RefSeq peptide;Acc:NP_001017736]
ENSDARG00000044387	ENSDART00000065183	cldn2	claudin 2 [Source:RefSeq peptide;Acc:NP_001004559]
ENSDARG00000014047	ENSDART00000006173	cldn7	Claudin-like protein ZF4A22 (Claudin-7) [Source:UniProtKB/Swiss-Prot;Acc:Q9YH92]
ENSDARG00000069888	ENSDART00000102086	cldna	claudin a [Source:RefSeq peptide;Acc:NP_571837]
ENSDARG00000009544	ENSDART00000021664	cldnb	claudin b [Source:RefSeq peptide;Acc:NP_571838]
ENSDARG00000015955	ENSDART00000002341	cldnc	claudin c [Source:RefSeq peptide;Acc:NP_571839]
ENSDARG00000043128	ENSDART00000063320	cldne	claudin e [Source:RefSeq peptide;Acc:NP_571840]
ENSDARG00000043133	ENSDART00000063325	cldnf	claudin f [Source:RefSeq peptide;Acc:NP_571841]
ENSDARG00000069503	ENSDART00000101211	cldnh	claudin h [Source:RefSeq peptide;Acc:NP_571842]
ENSDARG00000054616	ENSDART00000076850	cldni	claudin i [Source:RefSeq peptide;Acc:NP_571843]
ENSDARG00000042357	ENSDART00000062116	cldnk	claudin k [Source:RefSeq peptide;Acc:NP_001003464]
ENSDARG00000026751	ENSDART00000036567	clec14a	C-type lectin domain family 14, member A [Source:RefSeq peptide;Acc:NP_956080]
ENSDARG00000058858	ENSDART00000081810	clic1	chloride intracellular channel 1 [Source:RefSeq peptide;Acc:NP_997847]
ENSDARG00000022995	ENSDART00000030691	clic4	chloride intracellular channel 4 [Source:RefSeq peptide;Acc:NP_958894]
ENSDARG00000025947	ENSDART00000037379	clic5	chloride intracellular channel 5 isoform 1 [Source:RefSeq peptide;Acc:NP_001091668]
ENSDARG00000044776	ENSDART00000065819	clica	chloride intracellular channel a [Source:RefSeq peptide;Acc:NP_955818]
ENSDARG00000025535	ENSDART00000049504	clint1	clathrin interactor 1 [Source:RefSeq peptide;Acc:NP_001003412]
ENSDARG00000059870	ENSDART00000083713	CLK2 (2 of 2)	CDC-like kinase 2 [Source:HGNC Symbol;Acc:2069]
ENSDARG00000020679	ENSDART00000006604	clpp	caseinolytic peptidase, ATP-dependent, proteolytic subunit [Source:RefSeq peptide;Acc:NP_001018520]
ENSDARG00000018973	ENSDART00000046648	clptm1	Cleft lip and palate transmembrane protein 1 homolog [Source:UniProtKB/Swiss-Prot;Acc:Q6DEL2]
ENSDARG00000045618	ENSDART00000067082	clta	clathrin, light polypeptide [Source:RefSeq peptide;Acc:NP_998210]
ENSDARG00000043493	ENSDART00000063849	cltcb	clathrin, heavy polypeptide a [Source:RefSeq peptide;Acc:NP_001005391]
ENSDARG00000056251	ENSDART00000078584	cltcb	Cltcb protein [Source:UniProtKB/TrEMBL;Acc:Q5EAQ7]
ENSDARG00000029729	ENSDART00000042259	clybl	citrate lyase beta-like [Source:RefSeq peptide;Acc:NP_001032493]
ENSDARG00000057334	ENSDART00000079968	cmas	cytidine monophospho-N-acetylneuraminic acid synthetase isoform 1 [Source:RefSeq peptide;Acc:NP_001025322]
ENSDARG00000032976	ENSDART00000048395	cmlc1	cardiac myosin light chain-1 [Source:RefSeq peptide;Acc:NP_571767]
ENSDARG00000079206	ENSDART00000014088	cmpk	UMP-CMP kinase (EC 2.7.4.14)(Cytidylate kinase)(Deoxycytidylate kinase)(Cytidine monophosphate kinase)(Uridine monophosphate kinase)(Uridine monophosphate/cytidine monophosphate kinase)(UMP/CMP kinase)(UMP/CMPK) [Source:UniProtKB/Swiss-Prot;Acc:Q7ZWE9]
ENSDARG00000008811	ENSDART00000005033	cmtm3	CKLF-like MARVEL transmembrane domain containing 3 [Source:RefSeq peptide;Acc:NP_001003468]
ENSDARG00000068855	ENSDART00000099724	CN045_DANRE	Uncharacterized protein C14orf45 homolog [Source:UniProtKB/Swiss-Prot;Acc:Q08C53]
ENSDARG00000003931	ENSDART00000038202	cndp2	CNDP dipeptidase 2 [Source:RefSeq peptide;Acc:NP_999869]
ENSDARG00000020311	ENSDART00000022684	cnih	cornichon [Source:RefSeq peptide;Acc:NP_001028278]
ENSDARG00000032932	ENSDART00000050018	cnksr1	connector enhancer of kinase suppressor of Ras 1 [Source:RefSeq peptide;Acc:NP_991222]
ENSDARG00000035858	ENSDART00000052061	cnn2	calponin 2 [Source:RefSeq peptide;Acc:NP_998514]
ENSDARG00000008359	ENSDART00000002763	cnn3a	calponin 3, acidic a [Source:RefSeq peptide;Acc:NP_956047]
ENSDARG00000007597	ENSDART00000002547	cno	cappuccino homolog [Source:RefSeq peptide;Acc:NP_001003475]
ENSDARG00000004174	ENSDART00000017536	cnot1	CCR4-NOT transcription complex subunit 1 (CCR4-associated factor 1) [Source:UniProtKB/Swiss-Prot;Acc:A1A5H6]
ENSDARG00000058528	ENSDART00000081407	cnot10	CCR4-NOT transcription complex subunit 10 [Source:UniProtKB/Swiss-Prot;Acc:Q08CL8]
ENSDARG00000019842	ENSDART00000027316	cnot3b	CCR4-NOT transcription complex, subunit 3b [Source:RefSeq peptide;Acc:NP_956134]
ENSDARG00000008255	ENSDART00000031028	cnot6	CCR4-NOT transcription complex, subunit 6 [Source:RefSeq peptide;Acc:NP_997825]
ENSDARG00000020043	ENSDART00000018350	cnot8	CCR4-NOT transcription complex, subunit 8 [Source:RefSeq peptide;Acc:NP_998644]
ENSDARG00000003757	ENSDART00000020792	cnpy1	Protein canopy-1 Precursor (Protein D121) [Source:UniProtKB/Swiss-Prot;Acc:Q2L6L1]
ENSDARG00000055797	ENSDART00000078192	cnpy4	Protein canopy 4 Precursor [Source:UniProtKB/Swiss-Prot;Acc:Q2L6K8]
ENSDARG00000028661	ENSDART00000032852	cntfr	ciliary neurotrophic factor receptor [Source:RefSeq peptide;Acc:NP_001091712]
ENSDARG00000045685	ENSDART00000067166	cntn1b	contactin 1b [Source:RefSeq peptide;Acc:NP_001014814]
ENSDARG00000035505	ENSDART00000051433	cobra1	cofactor of BRCA1 isoform 2 [Source:RefSeq peptide;Acc:NP_956462]
ENSDARG00000024032	ENSDART00000000948	coch	coagulation factor C homolog, cochlin [Source:RefSeq peptide;Acc:NP_001003823]
ENSDARG00000004037	ENSDART00000026189	cog2	component of oligomeric golgi complex 2 [Source:RefSeq peptide;Acc:NP_998519]
ENSDARG00000053504	ENSDART00000036994	cog3	component of oligomeric golgi complex 3 [Source:RefSeq peptide;Acc:NP_001137512]
ENSDARG00000002798	ENSDART00000013150	cog8	component of oligomeric golgi complex 8 [Source:RefSeq peptide;Acc:NP_001013524]
ENSDARG00000040070	ENSDART00000058603	coil	coilin p80 [Source:RefSeq peptide;Acc:NP_571587]
ENSDARG00000017360	ENSDART00000022993	col11a1	Not assigned
ENSDARG00000036558	ENSDART00000053118	col18a1	Collagen type XVIII alpha 1 [Source:UniProtKB/TrEMBL;Acc:B0S8G3]
ENSDARG00000012405	ENSDART00000009393	col1a1	collagen, type I, alpha 1 [Source:RefSeq peptide;Acc:NP_954684]
ENSDARG00000020007	ENSDART00000042990	col1a2	collagen, type I, alpha 2 [Source:RefSeq peptide;Acc:NP_892013]
ENSDARG00000035809	ENSDART00000015092	col1a3	collagen, type I, alpha 3 [Source:RefSeq peptide;Acc:NP_958886]
ENSDARG00000024325	ENSDART00000013851	col4a3bp	Collagen type IV alpha-3-binding protein (Ceramide transfer protein) [Source:UniProtKB/Swiss-Prot;Acc:Q5M7Y0]
ENSDARG00000024325	ENSDART00000035299	col4a3bp	Collagen type IV alpha-3-binding protein (Ceramide transfer protein) [Source:UniProtKB/Swiss-Prot;Acc:Q5M7Y0]
ENSDARG00000024325	ENSDART00000092938	col4a3bp	Collagen type IV alpha-3-binding protein (Ceramide transfer protein) [Source:UniProtKB/Swiss-Prot;Acc:Q5M7Y0]
ENSDARG00000003533	ENSDART00000019846	col8a1b	Novel protein similar to vertebrate collagen, type VIII, alpha 1 (COL8A1) Fragment [Source:UniProtKB/TrEMBL;Acc:Q1L863]
ENSDARG00000045402	ENSDART00000066764	commd3	COMM domain containing 3 [Source:RefSeq peptide;Acc:NP_001008734]
ENSDARG00000004173	ENSDART00000048277	copa	coatomer protein complex, subunit alpha [Source:RefSeq peptide;Acc:NP_001001941]
ENSDARG00000056557	ENSDART00000079042	copb1	coatomer protein complex, subunit beta 1 [Source:RefSeq peptide;Acc:NP_001002013]
ENSDARG00000038743	ENSDART00000044331	copb2	coatomer protein complex, subunit beta 2 [Source:RefSeq peptide;Acc:NP_001001940]
ENSDARG00000029072	ENSDART00000033494	copeb	Kruppel-like factor 6 [Source:RefSeq peptide;Acc:NP_958869]
ENSDARG00000004785	ENSDART00000006124	cops2	COP9 signalosome complex subunit 2 (Signalosome subunit 2) [Source:UniProtKB/Swiss-Prot;Acc:Q6IQT4]
ENSDARG00000008623	ENSDART00000018752	COPS3	COP9 constitutive photomorphogenic homolog subunit 3 (Arabidopsis) [Source:HGNC Symbol;Acc:2239]
ENSDARG00000043732	ENSDART00000064215	cops4	COP9 signalosome complex subunit 4 (Signalosome subunit 4) [Source:UniProtKB/Swiss-Prot;Acc:Q6P0H6]
ENSDARG00000057624	ENSDART00000080332	cops5	COP9 signalosome complex subunit 5 (Signalosome subunit 5)(EC 3.4.-.-) [Source:UniProtKB/Swiss-Prot;Acc:Q6PC30]
ENSDARG00000022788	ENSDART00000039381	cops7a	COP9 constitutive photomorphogenic homolog subunit 7A Fragment [Source:UniProtKB/TrEMBL;Acc:Q1LXQ3]
ENSDARG00000024846	ENSDART00000034686	cops8	COP9 signalosome complex subunit 8 (Signalosome subunit 8) [Source:UniProtKB/Swiss-Prot;Acc:Q7ZUZ0]
ENSDARG00000017844	ENSDART00000011201	copz1	coatomer protein complex, subunit zeta 1 [Source:RefSeq peptide;Acc:NP_571583]
ENSDARG00000006786	ENSDART00000002177	copz2	zeta2-cop [Source:RefSeq peptide;Acc:NP_571582]
ENSDARG00000056141	ENSDART00000078576	coq10b	Protein COQ10 B, mitochondrial Precursor [Source:UniProtKB/Swiss-Prot;Acc:Q567E6]
ENSDARG00000069857	ENSDART00000034109	coq3	hexaprenyldihydroxybenzoate methyltransferase [Source:RefSeq peptide;Acc:NP_001002620]
ENSDARG00000023583	ENSDART00000046934	coq9	coenzyme Q9 homolog [Source:RefSeq peptide;Acc:NP_001092216]
ENSDARG00000054610	ENSDART00000076830	coro1a	coronin, actin binding protein, 1A [Source:RefSeq peptide;Acc:NP_957408]
ENSDARG00000035598	ENSDART00000004217	coro1ca	coronin, actin binding protein, 1C [Source:RefSeq peptide;Acc:NP_958452]
ENSDARG00000005210	ENSDART00000011645	coro2a	coronin, actin binding protein, 2A [Source:RefSeq peptide;Acc:NP_955937]
ENSDARG00000026829	ENSDART00000032151	cotl1	coactosin-like 1 [Source:RefSeq peptide;Acc:NP_956306]
ENSDARG00000011626	ENSDART00000028614	COX15 (1 of 2)	COX15 homolog, cytochrome c oxidase assembly protein (yeast) [Source:HGNC Symbol;Acc:2263]
ENSDARG00000039136	ENSDART00000057164	cox16	COX16 cytochrome c oxidase assembly homolog [Source:RefSeq peptide;Acc:NP_001017594]
ENSDARG00000069920	ENSDART00000102143	cox17	COX17 cytochrome c oxidase assembly homolog [Source:RefSeq peptide;Acc:NP_001004652]
ENSDARG00000039638	ENSDART00000057932	COX18 (2 of 2)	COX18 cytochrome c oxidase assembly homolog (S. cerevisiae) [Source:HGNC Symbol;Acc:26801]
ENSDARG00000032970	ENSDART00000026866	cox4i1	cytochrome c oxidase subunit IV isoform 1 [Source:RefSeq peptide;Acc:NP_999866]
ENSDARG00000017093	ENSDART00000028033	cox4nb	cox4 neighbor [Source:RefSeq peptide;Acc:NP_998535]
ENSDARG00000017906	ENSDART00000014473	cox5aa	cytochrome c oxidase subunit Vaa [Source:RefSeq peptide;Acc:NP_001019574]
ENSDARG00000018119	ENSDART00000011435	cox5ab	Cox5ab protein Fragment [Source:UniProtKB/TrEMBL;Acc:Q6PBX0]
ENSDARG00000022438	ENSDART00000037914	cox6a1	cytochrome c oxidase subunit VIa polypeptide 1 [Source:RefSeq peptide;Acc:NP_001005592]
ENSDARG00000053217	ENSDART00000075223	cox7a2	cytochrome c oxidase, subunit VIIa 2 [Source:RefSeq peptide;Acc:NP_001027900]
ENSDARG00000054907	ENSDART00000077188	cox7a2l	cytochrome c oxidase subunit VIIa polypeptide 2 like [Source:RefSeq peptide;Acc:NP_956268]
ENSDARG00000053382	ENSDART00000075413	cox7c	cytochrome c oxidase, subunit VIIc [Source:RefSeq peptide;Acc:NP_956289]
ENSDARG00000010312	ENSDART00000010537	cp	ceruloplasmin [Source:RefSeq peptide;Acc:NP_571877]
ENSDARG00000002991	ENSDART00000033436	CP135_DANRE	Centrosomal protein of 135 kDa (Cep135) [Source:UniProtKB/Swiss-Prot;Acc:Q5RG45]
ENSDARG00000030915	ENSDART00000005877	cpa1	carboxypeptidase A1 (pancreatic) [Source:RefSeq peptide;Acc:NP_001018318]
ENSDARG00000010146	ENSDART00000011397	cpa2	carboxypeptidase A2 (pancreatic) [Source:RefSeq peptide;Acc:NP_001003446]
ENSDARG00000043722	ENSDART00000064204	cpa4	carboxypeptidase A4 [Source:RefSeq peptide;Acc:NP_001002217]
ENSDARG00000021339	ENSDART00000034377	cpa5	carboxypeptidase A [Source:RefSeq peptide;Acc:NP_954965]
ENSDARG00000045442	ENSDART00000066833	cpb1	pancreatic carboxypeptidase B1 [Source:RefSeq peptide;Acc:NP_001103491]
ENSDARG00000060495	ENSDART00000085290	CPEB4 (1 of 3)	cytoplasmic polyadenylation element binding protein 4 [Source:HGNC Symbol;Acc:21747]
ENSDARG00000018997	ENSDART00000003825	cplx2l	complexin 2 [Source:RefSeq peptide;Acc:NP_001002459]
ENSDARG00000005185	ENSDART00000011461	cpn1	carboxypeptidase N, polypeptide 1 [Source:RefSeq peptide;Acc:NP_997935]
ENSDARG00000012514	ENSDART00000041144	cpne1	copine I [Source:RefSeq peptide;Acc:NP_955993]
ENSDARG00000062025	ENSDART00000089172	cpox	coproporphyrinogen oxidase [Source:RefSeq peptide;Acc:NP_001035183]
ENSDARG00000031968	ENSDART00000045609	cpped1	Calcineurin-like phosphoesterase domain-containing protein 1 (EC 3.1.-.-) [Source:UniProtKB/Swiss-Prot;Acc:Q5U3W0]
ENSDARG00000034178	ENSDART00000024861	cpsf1	cleavage and polyadenylation specific factor 1 [Source:RefSeq peptide;Acc:NP_001108153]
ENSDARG00000028971	ENSDART00000047212	cpsf2	cleavage and polyadenylation specific factor 2 (cpsf2), mRNA [Source:RefSeq DNA;Acc:NM_001002384]
ENSDARG00000027649	ENSDART00000040292	cpsf3	cleavage and polyadenylation specific factor 3 [Source:RefSeq peptide;Acc:NP_001003836]
ENSDARG00000003153	ENSDART00000023721	cpsf5	Cleavage and polyadenylation specificity factor subunit 5 [Source:UniProtKB/Swiss-Prot;Acc:Q7T3C6]
ENSDARG00000058285	ENSDART00000081132	cpt1b	carnitine palmitoyltransferase 1B [Source:RefSeq peptide;Acc:NP_001005940]
ENSDARG00000038618	ENSDART00000044873	cpt2	Carnitine O-palmitoyltransferase 2, mitochondrial Precursor (EC 2.3.1.21)(Carnitine palmitoyltransferase II)(CPT II) [Source:UniProtKB/Swiss-Prot;Acc:Q5U3U3]
ENSDARG00000056480	ENSDART00000078984	cpvl	carboxypeptidase, vitellogenic-like [Source:RefSeq peptide;Acc:NP_954972]
ENSDARG00000045926	ENSDART00000067510	crabp1a	cellular retinoic acid binding protein 1a [Source:RefSeq peptide;Acc:NP_878278]
ENSDARG00000035904	ENSDART00000052122	crabp1b	cellular retinoic acid binding protein 1b [Source:RefSeq peptide;Acc:NP_001001842]
ENSDARG00000040923	ENSDART00000059972	crabp2a	cellular retinoic acid binding protein 2, a [Source:RefSeq peptide;Acc:NP_878279]
ENSDARG00000010382	ENSDART00000026372	crat	carnitine acetyltransferase [Source:RefSeq peptide;Acc:NP_001004594]
ENSDARG00000070963	ENSDART00000053046	crb3a	crumbs homolog 3a [Source:RefSeq peptide;Acc:NP_001038787]
ENSDARG00000068182	ENSDART00000089358	crb3b	crumbs homolog 3b [Source:RefSeq peptide;Acc:NP_001038788]
ENSDARG00000054250	ENSDART00000062724	crbn	cereblon [Source:RefSeq peptide;Acc:NP_001003996]
ENSDARG00000069373	ENSDART00000100892	crcp	calcitonin gene-related peptide-receptor component protein [Source:RefSeq peptide;Acc:NP_001038838]
ENSDARG00000041455	ENSDART00000060774	CREB1 (3 of 3)	cAMP responsive element binding protein 1 [Source:HGNC Symbol;Acc:2345]
ENSDARG00000020926	ENSDART00000024872	creb3l3l	cAMP responsive element binding protein 3-like 3 [Source:RefSeq peptide;Acc:NP_998697]
ENSDARG00000063102	ENSDART00000091873	CREBBP (2 of 4)	CREB binding protein [Source:HGNC Symbol;Acc:2348]
ENSDARG00000060976	ENSDART00000091863	crebbpb	CBP-A Fragment [Source:UniProtKB/TrEMBL;Acc:Q1L668]
ENSDARG00000000666	ENSDART00000000711	creg2	cellular repressor of E1A-stimulated genes 2 [Source:RefSeq peptide;Acc:NP_001007306]
ENSDARG00000029071	ENSDART00000048383	creld2	Cysteine-rich with EGF-like domain protein 2 Precursor [Source:UniProtKB/Swiss-Prot;Acc:Q7SXF6]
ENSDARG00000068681	ENSDART00000099426	crfb1	cytokine receptor family member b1 [Source:RefSeq peptide;Acc:NP_001073149]
ENSDARG00000068711	ENSDART00000099479	crfb4	cytokine receptor family member b4 [Source:RefSeq peptide;Acc:NP_001077337]
ENSDARG00000067795	ENSDART00000097648	crfb6	cytokine receptor family member b6 [Source:RefSeq peptide;Acc:NP_001071095]
ENSDARG00000032571	ENSDART00000043626	crfb8	cytokine receptor family member b8 [Source:RefSeq peptide;Acc:NP_001073144]
ENSDARG00000027657	ENSDART00000038290	crh	corticotropin releasing hormone [Source:RefSeq peptide;Acc:NP_001007380]
ENSDARG00000024831	ENSDART00000030579	crhbp	corticotropin releasing hormone binding protein [Source:RefSeq peptide;Acc:NP_001003459]
ENSDARG00000029668	ENSDART00000050534	crim1	Cysteine-rich motor neuron 1 protein Precursor (CRIM-1) [Source:UniProtKB/Swiss-Prot;Acc:Q7T3Q2]
ENSDARG00000070670	ENSDART00000103980	crip2	cysteine-rich protein 2 [Source:RefSeq peptide;Acc:NP_998662]
ENSDARG00000028699	ENSDART00000036172	crkl	v-crk sarcoma virus CT10 oncogene-like [Source:RefSeq peptide;Acc:NP_998703]
ENSDARG00000070261	ENSDART00000075903	crlf3	Cytokine receptor-like factor 3 (Clf-3 protein) [Source:UniProtKB/Swiss-Prot;Acc:Q568M3]
ENSDARG00000007901	ENSDART00000014485	crnkl1	crooked neck-like 1 protein [Source:RefSeq peptide;Acc:NP_957240]
ENSDARG00000009793	ENSDART00000003801	crsp7	Mediator of RNA polymerase II transcription subunit 26 (Mediator complex subunit 26)(Cofactor required for Sp1 transcriptional activation subunit 7)(CRSP complex subunit 7) [Source:UniProtKB/Swiss-Prot;Acc:Q90YL3]
ENSDARG00000009681	ENSDART00000005140	crsp8	Mediator of RNA polymerase II transcription subunit 27 (Mediator complex subunit 27)(Cofactor required for Sp1 transcriptional activation subunit 8)(CRSP complex subunit 8) [Source:UniProtKB/Swiss-Prot;Acc:Q6PFL0]
ENSDARG00000018010	ENSDART00000010104	crtap	cartilage associated protein [Source:RefSeq peptide;Acc:NP_001001406]
ENSDARG00000011989	ENSDART00000037879	crx	cone-rod homeobox [Source:RefSeq peptide;Acc:NP_694419]
ENSDARG00000011583	ENSDART00000008871	cry1b	cryptochrome 1b [Source:RefSeq peptide;Acc:NP_571865]
ENSDARG00000024049	ENSDART00000028606	cry3	cryptochrome 3 [Source:RefSeq peptide;Acc:NP_571861]
ENSDARG00000019498	ENSDART00000023831	cry5	cryptochrome 5 [Source:RefSeq peptide;Acc:NP_571863]
ENSDARG00000053502	ENSDART00000075539	cryaa	crystallin, alpha A [Source:RefSeq peptide;Acc:NP_694482]
ENSDARG00000042621	ENSDART00000062523	cryaba	crystallin, alpha B, a [Source:RefSeq peptide;Acc:NP_571232]
ENSDARG00000052447	ENSDART00000060989	cryabb	crystallin, alpha B, b [Source:RefSeq peptide;Acc:NP_001002670]
ENSDARG00000041141	ENSDART00000048720	cryba1a	crystallin, beta A1a [Source:RefSeq peptide;Acc:NP_001002410]
ENSDARG00000053875	ENSDART00000075992	cryba1b	crystallin, beta A1b [Source:RefSeq peptide;Acc:NP_001002586]
ENSDARG00000030349	ENSDART00000041269	cryba2a	crystallin, beta A2a [Source:RefSeq peptide;Acc:NP_001002049]
ENSDARG00000041925	ENSDART00000061442	cryba2b	crystallin, beta A2b [Source:RefSeq peptide;Acc:NP_001002584]
ENSDARG00000024548	ENSDART00000046172	cryba4	crystallin, beta A4 [Source:RefSeq peptide;Acc:NP_001018135]
ENSDARG00000053512	ENSDART00000075553	crybb2	crystallin, beta B2 [Source:RefSeq peptide;Acc:NP_001018138]
ENSDARG00000041301	ENSDART00000060535	crybb3	Beta B3-crystallin [Source:UniProtKB/TrEMBL;Acc:Q52JI3]
ENSDARG00000002396	ENSDART00000035992	cry-dash	Cryptochrome DASH (Protein CRY-DASH)(zCRY-DASH) [Source:UniProtKB/Swiss-Prot;Acc:Q4KML2]
ENSDARG00000040738	ENSDART00000059696	crygm1	crystallin, gamma M1 [Source:RefSeq peptide;Acc:NP_001007786]
ENSDARG00000057536	ENSDART00000080234	crygm2a	crystallin, gamma M2a [Source:RefSeq peptide;Acc:NP_001018131]
ENSDARG00000078189	ENSDART00000009115	crygm3	crystallin, gamma M3 [Source:RefSeq peptide;Acc:NP_001007787]
ENSDARG00000008219	ENSDART00000016300	crygm4	crystallin, gamma M4 [Source:RefSeq peptide;Acc:NP_001007792]
ENSDARG00000041179	ENSDART00000060361	crygm5	crystallin, gamma M5 [Source:RefSeq peptide;Acc:NP_001007059]
ENSDARG00000040735	ENSDART00000040744	crygm6	crystallin, gamma M6 [Source:RefSeq peptide;Acc:NP_001018630]
ENSDARG00000040736	ENSDART00000059693	crygm7	crystallin, gamma M7 [Source:RefSeq peptide;Acc:NP_001018631]
ENSDARG00000042992	ENSDART00000063127	crygs1	crystallin, gamma S1 [Source:RefSeq peptide;Acc:NP_001013294]
ENSDARG00000041171	ENSDART00000060347	crygs2	crystallin, gamma S2 [Source:RefSeq peptide;Acc:NP_001012262]
ENSDARG00000025943	ENSDART00000046116	crygs3	crystallin, gamma S3 [Source:RefSeq peptide;Acc:NP_001012390]
ENSDARG00000010701	ENSDART00000009591	crygs4	crystallin, gamma S4 [Source:RefSeq peptide;Acc:NP_001013293]
ENSDARG00000003675	ENSDART00000062656	cryl1	crystallin, lambda 1 [Source:RefSeq peptide;Acc:NP_001038806]
ENSDARG00000016074	ENSDART00000024418	cryz	crystallin, zeta [Source:RefSeq peptide;Acc:NP_001093446]
ENSDARG00000070395	ENSDART00000103244	cs	Citrate synthase, mitochondrial Precursor (EC 2.3.3.1) [Source:UniProtKB/Swiss-Prot;Acc:Q7ZVY5]
ENSDARG00000041323	ENSDART00000060561	csdc2	cold shock domain containing C2, RNA binding [Source:RefSeq peptide;Acc:NP_001002690]
ENSDARG00000006963	ENSDART00000013203	cse1l	Exportin-2 (Exp2)(Importin-alpha re-exporter)(Chromosome segregation 1-like protein) [Source:UniProtKB/Swiss-Prot;Acc:Q7SZC2]
ENSDARG00000068263	ENSDART00000098636	csf1b	macrophage colony-stimulating factor 2 [Source:RefSeq peptide;Acc:NP_001073545]
ENSDARG00000007993	ENSDART00000009443	csnk1a1	Casein kinase 1alpha S [Source:UniProtKB/TrEMBL;Acc:Q8JG73]
ENSDARG00000052674	ENSDART00000074569	csnk1a1	casein kinase 1, alpha 1 [Source:RefSeq peptide;Acc:NP_694483]
ENSDARG00000008370	ENSDART00000025326	csnk1da	Casein kinase I isoform delta-A (CKI-delta-A)(CKId-A)(EC 2.7.11.1)(Casein kinase I isoform delta-like) [Source:UniProtKB/Swiss-Prot;Acc:Q7T2E3]
ENSDARG00000006125	ENSDART00000021491	csnk1db	Casein kinase I isoform delta-B (CKI-delta-B)(CKId-B)(EC 2.7.11.1) [Source:UniProtKB/Swiss-Prot;Acc:Q6P3K7]
ENSDARG00000045150	ENSDART00000066391	csnk1e	casein kinase 1 epsilon [Source:RefSeq peptide;Acc:NP_997912]
ENSDARG00000005458	ENSDART00000056921	csnk1g2a	casein kinase 1, gamma 2a [Source:RefSeq peptide;Acc:NP_001019550]
ENSDARG00000034056	ENSDART00000021683	csnk1g2b	casein kinase 1, gamma 2b [Source:RefSeq peptide;Acc:NP_001039315]
ENSDARG00000036777	ENSDART00000053404	csrp3	cysteine and glycine-rich protein 3 (cardiac LIM protein) [Source:RefSeq peptide;Acc:NP_001006026]
ENSDARG00000069975	ENSDART00000102292	csrp3	cysteine and glycine-rich protein 3 (cardiac LIM protein) [Source:RefSeq peptide;Acc:NP_001006026]
ENSDARG00000007795	ENSDART00000065435	cst3	cystatin C [Source:RefSeq peptide;Acc:NP_001026843]
ENSDARG00000044009	ENSDART00000056627	cstf2	cleavage stimulation factor, 3' pre-RNA, subunit 2 [Source:RefSeq peptide;Acc:NP_956408]
ENSDARG00000018904	ENSDART00000025423	cstf3	cleavage stimulation factor, 3' pre-RNA, subunit 3 isoform 1 [Source:RefSeq peptide;Acc:NP_998218]
ENSDARG00000057007	ENSDART00000079583	ctbp1	C-terminal binding protein 1 [Source:RefSeq peptide;Acc:NP_571789]
ENSDARG00000071673	ENSDART00000089428	ctdspla	small CTD phosphatase 3-like [Source:RefSeq peptide;Acc:NP_001038912]
ENSDARG00000042934	ENSDART00000063028	ctgf	connective tissue growth factor [Source:RefSeq peptide;Acc:NP_001015041]
ENSDARG00000014571	ENSDART00000038495	ctnnb1	catenin (cadherin-associated protein), beta 1 [Source:RefSeq peptide;Acc:NP_571134]
ENSDARG00000011958	ENSDART00000015535	ctnnbl1	catenin, beta like 1 [Source:RefSeq peptide;Acc:NP_957160]
ENSDARG00000008890	ENSDART00000002459	ctns	cystinosis, nephropathic [Source:RefSeq peptide;Acc:NP_001018407]
ENSDARG00000030700	ENSDART00000017330	ctps	CTP synthase 1 (EC 6.3.4.2)(UTP--ammonia ligase 1)(CTP synthetase 1) [Source:UniProtKB/Swiss-Prot;Acc:Q6PEI7]
ENSDARG00000009170	ENSDART00000021317	ctr9	Ctr9, Paf1/RNA polymerase II complex component, homolog [Source:RefSeq peptide;Acc:NP_001077052]
ENSDARG00000039728	ENSDART00000037346	ctrb1	chymotrypsin B1 [Source:RefSeq peptide;Acc:NP_997783]
ENSDARG00000068680	ENSDART00000099425	ctrl	chymotrypsin-like [Source:RefSeq peptide;Acc:NP_001004582]
ENSDARG00000055120	ENSDART00000077418	ctsba	cathepsin B, a [Source:RefSeq peptide;Acc:NP_998501]
ENSDARG00000067570	ENSDART00000097263	ctsbb	capthepsin B, b [Source:RefSeq peptide;Acc:NP_001103948]
ENSDARG00000018806	ENSDART00000022838	ctsc	cathepsin C [Source:RefSeq peptide;Acc:NP_999887]
ENSDARG00000057698	ENSDART00000080423	ctsd	cathepsin D [Source:RefSeq peptide;Acc:NP_571785]
ENSDARG00000063095	ENSDART00000091904	ctsf	cathepsin F [Source:RefSeq peptide;Acc:NP_001071036]
ENSDARG00000041108	ENSDART00000060245	ctsh	cathepsin H [Source:RefSeq peptide;Acc:NP_997853]
ENSDARG00000040251	ENSDART00000011497	ctsk	hypothetical protein LOC791982 [Source:RefSeq peptide;Acc:NP_001121736]
ENSDARG00000042753	ENSDART00000062749	ctskl	Novel protein similar to vertebrate cathepsin L (CTSL) Fragment [Source:UniProtKB/TrEMBL;Acc:Q1LUB5]
ENSDARG00000003902	ENSDART00000017756	ctsl.1	cathepsin L.1 [Source:RefSeq peptide;Acc:NP_001002368]
ENSDARG00000007836	ENSDART00000012361	ctsl1a	cathepsin L1, a [Source:RefSeq peptide;Acc:NP_997749]
ENSDARG00000074306	ENSDART00000047916	ctsl1b	hypothetical protein LOC564906 [Source:RefSeq peptide;Acc:NP_001096588]
ENSDARG00000036940	ENSDART00000053638	ctssa	cathepsin S, a [Source:RefSeq peptide;Acc:NP_956720]
ENSDARG00000013771	ENSDART00000034102	ctssb.2	cathepsin S, b.2 [Source:RefSeq peptide;Acc:NP_001017661]
ENSDARG00000043081	ENSDART00000063251	ctsz	cathepsin Z [Source:RefSeq peptide;Acc:NP_001006043]
ENSDARG00000039365	ENSDART00000057528	cuedc2	CUE domain-containing protein 2 [Source:UniProtKB/Swiss-Prot;Acc:Q6TLH3]
ENSDARG00000005315	ENSDART00000018448	cugbp1	CUG-BP- and ETR-3-like factor 1 (CELF-1)(Bruno-like protein 2)(RNA-binding protein BRUNOL-2)(CUG triplet repeat RNA-binding protein 1)(CUG-BP1)(EDEN-BP/Bruno-like protein) [Source:UniProtKB/Swiss-Prot;Acc:Q9IBD0]
ENSDARG00000019239	ENSDART00000013076	cul1a	cullin 1 [Source:RefSeq peptide;Acc:NP_955953]
ENSDARG00000007691	ENSDART00000024691	cul1b	cullin 1-like [Source:RefSeq peptide;Acc:NP_998660]
ENSDARG00000038967	ENSDART00000056882	cul3a	cullin 3 [Source:RefSeq peptide;Acc:NP_955985]
ENSDARG00000069742	ENSDART00000101718	cul5	Vasopressin-activated calcium-mobilizing receptor (VACM-1) [Source:RefSeq peptide;Acc:NP_997871]
ENSDARG00000039853	ENSDART00000058293	CUTC (1 of 2)	cutC copper transporter homolog (E. coli) [Source:HGNC Symbol;Acc:24271]
ENSDARG00000043134	ENSDART00000063329	cutl1	cut-like 1 [Source:RefSeq peptide;Acc:NP_001003514]
ENSDARG00000069468	ENSDART00000101135	CV039_DANRE	UPF0545 protein C22orf39 homolog [Source:UniProtKB/Swiss-Prot;Acc:Q0P3X7]
ENSDARG00000002128	ENSDART00000026509	cwf19l1	CWF19-like protein 1 [Source:UniProtKB/Swiss-Prot;Acc:Q5RGJ5]
ENSDARG00000041797	ENSDART00000061256	cx28.9	connexin 28.9 [Source:RefSeq peptide;Acc:NP_001007325]
ENSDARG00000041787	ENSDART00000061247	cx32.3	connexin 32.3 [Source:RefSeq peptide;Acc:NP_955906]
ENSDARG00000042707	ENSDART00000062669	cx33.8	connexin 33.8 [Source:RefSeq peptide;Acc:NP_997990]
ENSDARG00000042866	ENSDART00000062917	cx35.4	connexin 35.4 [Source:RefSeq peptide;Acc:NP_001017685]
ENSDARG00000070357	ENSDART00000103155	cx39.4	connexin 39.4 [Source:RefSeq peptide;Acc:NP_001038288]
ENSDARG00000041799	ENSDART00000047272	cx43	Gap junction alpha-1 protein (Connexin-43)(Cx43)(Short fin protein) [Source:UniProtKB/Swiss-Prot;Acc:O57474]
ENSDARG00000007099	ENSDART00000009790	cx43.4	Gap junction gamma-1 protein (Gap junction alpha-7 protein)(Connexin-43.4)(Cx43.4) [Source:UniProtKB/Swiss-Prot;Acc:Q92052]
ENSDARG00000043658	ENSDART00000064107	cxadr	Coxsackievirus and adenovirus receptor homolog Precursor [Source:UniProtKB/Swiss-Prot;Acc:Q90Y50]
ENSDARG00000037116	ENSDART00000053946	cxcl12a	chemokine (C-X-C motif) ligand 12a (stromal cell-derived factor 1) [Source:RefSeq peptide;Acc:NP_840092]
ENSDARG00000041041	ENSDART00000060137	cxcr3.2	chemokine (C-X-C motif) receptor 3.2 [Source:RefSeq peptide;Acc:NP_001007315]
ENSDARG00000057633	ENSDART00000080350	cxcr4a	chemokine (C-X-C motif) receptor 4a [Source:RefSeq peptide;Acc:NP_571957]
ENSDARG00000041959	ENSDART00000061499	cxcr4b	chemokine (C-X-C motif), receptor 4b [Source:RefSeq peptide;Acc:NP_571909]
ENSDARG00000058179	ENSDART00000063665	cxcr7b	chemokine (C-X-C motif) receptor 7b [Source:RefSeq peptide;Acc:NP_001077301]
ENSDARG00000025718	ENSDART00000035602	cxxc1	CXXC finger 1 (PHD domain) [Source:RefSeq peptide;Acc:NP_956627]
ENSDARG00000055643	ENSDART00000078028	cyb5a	cytochrome b5 [Source:RefSeq peptide;Acc:NP_998300]
ENSDARG00000053954	ENSDART00000076073	cyb5b	cytochrome b5 type B [Source:RefSeq peptide;Acc:NP_998041]
ENSDARG00000005891	ENSDART00000014153	cyb5r3	cytochrome b5 reductase 3 [Source:RefSeq peptide;Acc:NP_997850]
ENSDARG00000020898	ENSDART00000012048	cyb5r4	Cytochrome b5 reductase 4 (EC 1.6.2.2)(Flavohemoprotein b5/b5R)(b5+b5R)(cb5/cb5R) [Source:UniProtKB/Swiss-Prot;Acc:Q502I6]
ENSDARG00000018283	ENSDART00000023539	cyba	cytochrome b-245, alpha polypeptide [Source:RefSeq peptide;Acc:NP_956873]
ENSDARG00000056615	ENSDART00000069132	cybb	cytochrome b-245, beta polypeptide [Source:RefSeq peptide;Acc:NP_956708]
ENSDARG00000038075	ENSDART00000055504	cyc1	cytochrome c-1 [Source:RefSeq peptide;Acc:NP_001032470]
ENSDARG00000038260	ENSDART00000055794	cygb1	Cytoglobin-1 [Source:UniProtKB/Swiss-Prot;Acc:Q8UUR3]
ENSDARG00000042014	ENSDART00000061572	cyp11b2	cytochrome P450, family 11, subfamily B, polypeptide 2 [Source:RefSeq peptide;Acc:NP_001073673]
ENSDARG00000026039	ENSDART00000038200	cyp1a	cytochrome P450, family 1, subfamily A [Source:RefSeq peptide;Acc:NP_571954]
ENSDARG00000068934	ENSDART00000099870	cyp1b1	cytochrome P450, family 1, subfamily B, polypeptide 1 [Source:RefSeq peptide;Acc:NP_001139180]
ENSDARG00000018298	ENSDART00000016487	cyp1c2	cytochrome P450, family 1, subfamily C, polypeptide 2 [Source:RefSeq peptide;Acc:NP_001108321]
ENSDARG00000035569	ENSDART00000051565	cyp1d1	cytochrome P450, family 1, subfamily D, polypeptide 1 [Source:RefSeq peptide;Acc:NP_001007311]
ENSDARG00000033999	ENSDART00000041728	cyp26a1	Cytochrome P450 26A1 (EC 1.14.-.-)(Retinoic acid-metabolizing cytochrome)(P450RAI)(Retinoic acid 4-hydroxylase) [Source:UniProtKB/Swiss-Prot;Acc:P79739]
ENSDARG00000056029	ENSDART00000077809	cyp26c1	cytochrome P450, family 26, subfamily C, polypeptide 1 [Source:RefSeq peptide;Acc:NP_001025122]
ENSDARG00000069186	ENSDART00000100487	CYP27A1 (2 of 3)	cytochrome P450, family 27, subfamily A, polypeptide 1 [Source:HGNC Symbol;Acc:2605]
ENSDARG00000042990	ENSDART00000063122	cyp2j21	cytochrome P450, family 2, subfamily J, polypeptide 21 [Source:RefSeq peptide;Acc:NP_958919]
ENSDARG00000022631	ENSDART00000030229	cyp2j22	cytochrome P450, family 2, subfamily J, polypeptide 22 [Source:RefSeq peptide;Acc:NP_956914]
ENSDARG00000042978	ENSDART00000063100	cyp2j25	cytochrome P450, family 2, subfamily J, polypeptide 25 [Source:RefSeq peptide;Acc:NP_956433]
ENSDARG00000018485	ENSDART00000016501	cyp2j26	cytochrome P450, family 2, subfamily V, polypeptide 2 [Source:RefSeq peptide;Acc:NP_001009890]
ENSDARG00000022650	ENSDART00000003666	cyp2j27	cytochrome P450, family 2, subfamily J, polypeptide 27 [Source:RefSeq peptide;Acc:NP_001020725]
ENSDARG00000021172	ENSDART00000024350	cyp2j28	cytochrome P450, family 2, subfamily J, polypeptide 28 [Source:RefSeq peptide;Acc:NP_694486]
ENSDARG00000042953	ENSDART00000063058	cyp2j30	cytochrome P450, family 2, subfamily J, polypeptide 30 [Source:RefSeq peptide;Acc:NP_001007357]
ENSDARG00000045627	ENSDART00000067097	cyp3a65	cytochrome P450, family 3, subfamily A, polypeptide 65 [Source:RefSeq peptide;Acc:NP_001032515]
ENSDARG00000015575	ENSDART00000018676	cyp3c1	cytochrome P450, family 3, subfamily c, polypeptide 1 [Source:RefSeq peptide;Acc:NP_997838]
ENSDARG00000004964	ENSDART00000013654	cyp4	cytochrome P450, family 4 [Source:RefSeq peptide;Acc:NP_954686]
ENSDARG00000012137	ENSDART00000028039	cyp46a1	cytochrome P450, family 46, subfamily A, polypeptide 1 [Source:RefSeq peptide;Acc:NP_001018358]
ENSDARG00000039492	ENSDART00000099258	CYP46A1 (2 of 3)	cytochrome P450, family 46, subfamily A, polypeptide 1 [Source:HGNC Symbol;Acc:2641]
ENSDARG00000062132	ENSDART00000089480	cyp4v2	cytochrome P450, family 4, subfamily V, polypeptide 2 [Source:RefSeq peptide;Acc:NP_001071070]
ENSDARG00000042641	ENSDART00000062551	cyp51	cytochrome P450, family 51, subfamily A, polypeptide 1 [Source:RefSeq peptide;Acc:NP_001001730]
ENSDARG00000006719	ENSDART00000014046	cytsaa	Cytospin-A-A (SPECC1-like protein) [Source:UniProtKB/Swiss-Prot;Acc:Q2KN93]
ENSDARG00000015059	ENSDART00000024726	daam1	Not assigned
ENSDARG00000009689	ENSDART00000004984	daam1l	si:ch211-87i20.1 [Source:RefSeq peptide;Acc:NP_001025307]
ENSDARG00000034785	ENSDART00000046283	dachb	dachshund b [Source:RefSeq peptide;Acc:NP_694488]
ENSDARG00000003142	ENSDART00000018827	dachc	dachshund c [Source:RefSeq peptide;Acc:NP_001038701]
ENSDARG00000059791	ENSDART00000083505	dad1	defender against cell death 1 [Source:RefSeq peptide;Acc:NP_001093909]
ENSDARG00000016153	ENSDART00000004504	dag1	dystroglycan 1 [Source:RefSeq peptide;Acc:NP_775381]
ENSDARG00000035603	ENSDART00000051612	dao.2	D-amino acid oxidase [Source:RefSeq peptide;Acc:NP_999897]
ENSDARG00000035601	ENSDART00000051611	dao.3	D-amino acid oxidase [Source:RefSeq peptide;Acc:NP_991257]
ENSDARG00000000069	ENSDART00000000070	dap1a	death associated protein 1a [Source:RefSeq peptide;Acc:NP_571647]
ENSDARG00000036895	ENSDART00000053568	dap1b	death associated protein 1b [Source:RefSeq peptide;Acc:NP_571648]
ENSDARG00000039535	ENSDART00000057762	dapp1	dual adaptor of phosphotyrosine and 3-phosphoinositides [Source:RefSeq peptide;Acc:NP_001017691]
ENSDARG00000007867	ENSDART00000024695	dazap2	DAZ associated protein 2 [Source:RefSeq peptide;Acc:NP_956087]
ENSDARG00000036214	ENSDART00000052603	dazl	Deleted in azoospermia-like (DAZ-like protein)(zDazl) [Source:UniProtKB/Swiss-Prot;Acc:Q9YGW7]
ENSDARG00000056923	ENSDART00000079502	dbr1	Lariat debranching enzyme (EC 3.1.-.-) [Source:UniProtKB/Swiss-Prot;Acc:Q7T3E4]
ENSDARG00000040109	ENSDART00000058662	dbt	dihydrolipoamide branched chain transacylase E2 [Source:RefSeq peptide;Acc:NP_001013533]
ENSDARG00000009868	ENSDART00000002992	dcaf11	WD repeat domain 23 [Source:RefSeq peptide;Acc:NP_001026845]
ENSDARG00000002267	ENSDART00000015139	dcaf13	WD repeat and SOF domain-containing protein 1 [Source:UniProtKB/Swiss-Prot;Acc:Q803X4]
ENSDARG00000060320	ENSDART00000084867	dcaf5	WD repeat domain 22 [Source:RefSeq peptide;Acc:NP_001071020]
ENSDARG00000054355	ENSDART00000058221	dcaf7	WD repeat domain 68 [Source:RefSeq peptide;Acc:NP_956363]
ENSDARG00000018002	ENSDART00000017962	dci	Dci protein Fragment [Source:UniProtKB/TrEMBL;Acc:A8E5M2]
ENSDARG00000044807	ENSDART00000035888	dck	deoxycytidine kinase [Source:RefSeq peptide;Acc:NP_001007057]
ENSDARG00000018856	ENSDART00000086440	dclk1	doublecortin-like kinase 1 [Source:RefSeq peptide;Acc:NP_001071017]
ENSDARG00000053776	ENSDART00000074664	dclre1a	DNA cross-link repair 1A (PSO2 homolog, S. cerevisiae)Dclre1a protein ; [Source:UniProtKB/TrEMBL;Acc:Q503Z3]
ENSDARG00000045704	ENSDART00000067188	dclre1c	Protein artemis (EC 3.1.-.-)(DNA cross-link repair 1C protein) [Source:UniProtKB/Swiss-Prot;Acc:Q5RGE5]
ENSDARG00000012066	ENSDART00000013085	dcn	decorin [Source:RefSeq peptide;Acc:NP_571772]
ENSDARG00000003323	ENSDART00000017567	dcp1a	decapping enzyme [Source:RefSeq peptide;Acc:NP_878313]
ENSDARG00000045484	ENSDART00000066894	dcp1b	hypothetical protein LOC568176 [Source:RefSeq peptide;Acc:NP_001038620]
ENSDARG00000039016	ENSDART00000056951	dcp2	DCP2 decapping enzyme homolog [Source:RefSeq peptide;Acc:NP_956446]
ENSDARG00000056077	ENSDART00000078480	dcst1	Not assigned
ENSDARG00000036990	ENSDART00000053763	dctd	dCMP deaminase [Source:RefSeq peptide;Acc:NP_001017639]
ENSDARG00000019743	ENSDART00000015410	dctn1a	dynactin 1a [Source:RefSeq peptide;Acc:NP_001070680]
ENSDARG00000031388	ENSDART00000042595	dctn2	Dynactin subunit 2 [Source:UniProtKB/Swiss-Prot;Acc:Q7T3H1]
ENSDARG00000041363	ENSDART00000060635	dctn3	dynactin 3 (p22) [Source:RefSeq peptide;Acc:NP_001002220]
ENSDARG00000003573	ENSDART00000010944	dctn5	dynactin 5 [Source:RefSeq peptide;Acc:NP_001002497]
ENSDARG00000041592	ENSDART00000060971	dcun1d2	DCN1, defective in cullin neddylation 1, domain containing 2 [Source:RefSeq peptide;Acc:NP_001002156]
ENSDARG00000044478	ENSDART00000065315	dcun1d5	DCN1, defective in cullin neddylation 1, domain containing 5 [Source:RefSeq peptide;Acc:NP_998496]
ENSDARG00000041140	ENSDART00000060302	ddb2	DNA damage-binding protein 2 (Damage-specific DNA-binding protein 2) [Source:UniProtKB/Swiss-Prot;Acc:Q2YDS1]
ENSDARG00000016494	ENSDART00000028108	ddc	dopa decarboxylase [Source:RefSeq peptide;Acc:NP_998507]
ENSDARG00000006477	ENSDART00000017859	ddi2	Protein DDI1 homolog 2 [Source:UniProtKB/Swiss-Prot;Acc:Q6TH22]
ENSDARG00000037318	ENSDART00000054290	ddost	Dolichyl-diphosphooligosaccharide--protein glycosyltransferase 48 kDa subunit Precursor (Oligosaccharyl transferase 48 kDa subunit)(DDOST 48 kDa subunit)(EC 2.4.1.119) [Source:UniProtKB/Swiss-Prot;Acc:Q6NYS8]
ENSDARG00000044751	ENSDART00000065772	ddt	D-dopachrome tautomerase [Source:RefSeq peptide;Acc:NP_001002147]
ENSDARG00000032117	ENSDART00000023963	ddx1	Novel protein similar to vertebrate DEAD (Asp-Glu-Ala-Asp) box polypeptide 1 (DDX1) Fragment [Source:UniProtKB/TrEMBL;Acc:Q5RIZ5]
ENSDARG00000030789	ENSDART00000048753	ddx18	DEAD (Asp-Glu-Ala-Asp) box polypeptide 18 [Source:RefSeq peptide;Acc:NP_001003411]
ENSDARG00000005699	ENSDART00000009788	ddx19	DEAD/H (Asp-Glu-Ala-Asp/His) box polypeptide 19 (DBP5 homolog, yeast) [Source:RefSeq peptide;Acc:NP_775365]
ENSDARG00000061204	ENSDART00000087037	ddx20	Probable ATP-dependent RNA helicase DDX20 (EC 3.6.1.-)(DEAD box protein 20) [Source:UniProtKB/Swiss-Prot;Acc:P0C218]
ENSDARG00000021945	ENSDART00000019620	ddx23	DEAD (Asp-Glu-Ala-Asp) box polypeptide 23 [Source:RefSeq peptide;Acc:NP_956176]
ENSDARG00000006225	ENSDART00000014727	ddx39a	DEAD (Asp-Glu-Ala-Asp) box polypeptide 39a [Source:RefSeq peptide;Acc:NP_956015]
ENSDARG00000006225	ENSDART00000101224	ddx39a	DEAD (Asp-Glu-Ala-Asp) box polypeptide 39a [Source:RefSeq peptide;Acc:NP_956015]
ENSDARG00000015111	ENSDART00000019957	ddx39b	DEAD (Asp-Glu-Ala-Asp) box polypeptide 39 [Source:RefSeq peptide;Acc:NP_998142]
ENSDARG00000012899	ENSDART00000007204	ddx49	DEAD (Asp-Glu-Ala-Asp) box polypeptide 49 [Source:RefSeq peptide;Acc:NP_938179]
ENSDARG00000038068	ENSDART00000055445	ddx5	DEAD (Asp-Glu-Ala-Asp) box polypeptide 5 [Source:RefSeq peptide;Acc:NP_997777]
ENSDARG00000025854	ENSDART00000032277	ddx51	ATP-dependent RNA helicase DDX51 (EC 3.6.1.-)(DEAD box protein 51) [Source:UniProtKB/Swiss-Prot;Acc:Q6DRI7]
ENSDARG00000016015	ENSDART00000026416	ddx54	ATP-dependent RNA helicase [Source:RefSeq peptide;Acc:NP_775375]
ENSDARG00000009864	ENSDART00000005168	ddx55	ATP-dependent RNA helicase DDX55 (EC 3.6.1.-)(DEAD box protein 55) [Source:UniProtKB/Swiss-Prot;Acc:Q8JHJ2]
ENSDARG00000020913	ENSDART00000034555	ddx56	DEAD (Asp-Glu-Ala-Asp) box polypeptide 56 [Source:RefSeq peptide;Acc:NP_001003876]
ENSDARG00000045257	ENSDART00000066558	decr2	Peroxisomal 2,4-dienoyl-CoA reductase (EC 1.3.1.34)(2,4-dienoyl-CoA reductase 2) [Source:UniProtKB/Swiss-Prot;Acc:Q6NV34]
ENSDARG00000017696	ENSDART00000026726	def	Digestive organ expansion factor [Source:UniProtKB/Swiss-Prot;Acc:Q6PEH4]
ENSDARG00000007347	ENSDART00000013007	degs1	degenerative spermatocyte homolog, lipid desaturase [Source:RefSeq peptide;Acc:NP_997865]
ENSDARG00000042544	ENSDART00000062396	degs2	degenerative spermatocyte homolog 2, lipid desaturase [Source:RefSeq peptide;Acc:NP_001156838]
ENSDARG00000003789	ENSDART00000033053	dennd5b	DENN domain-containing protein 5B (RAB6IP1-like protein) [Source:UniProtKB/Swiss-Prot;Acc:Q6NXD8]
ENSDARG00000037229	ENSDART00000054153	denr	Density-regulated protein (DRP) [Source:UniProtKB/Swiss-Prot;Acc:Q6DH65]
ENSDARG00000040930	ENSDART00000059984	depdc6	DEP domain containing 6 [Source:RefSeq peptide;Acc:NP_001070788]
ENSDARG00000021905	ENSDART00000031304	derl1	Der1-like domain family, member 1 [Source:RefSeq peptide;Acc:NP_998609]
ENSDARG00000033871	ENSDART00000043251	derl3	Der1-like domain family, member 3 [Source:RefSeq peptide;Acc:NP_957197]
ENSDARG00000058656	ENSDART00000081550	desm	desmin [Source:RefSeq peptide;Acc:NP_571038]
ENSDARG00000006145	ENSDART00000004959	det1	de-etiolated homolog 1 [Source:RefSeq peptide;Acc:NP_955964]
ENSDARG00000055474	ENSDART00000077835	dexi	Dexamethasone-induced protein homolog [Source:UniProtKB/Swiss-Prot;Acc:Q6AXJ3]
ENSDARG00000055770	ENSDART00000078167	dffa	DNA fragmentation factor, alpha polypeptide [Source:RefSeq peptide;Acc:NP_001002631]
ENSDARG00000009748	ENSDART00000005989	dffb	DNA fragmentation factor, beta polypeptide (caspase-activated DNase) [Source:RefSeq peptide;Acc:NP_919385]
ENSDARG00000040485	ENSDART00000059252	dfna5	deafness, autosomal dominant 5 [Source:RefSeq peptide;Acc:NP_001001947]
ENSDARG00000031465	ENSDART00000042517	dgat1	diacylglycerol O-acyltransferase homolog 1 [Source:RefSeq peptide;Acc:NP_956024]
ENSDARG00000035564	ENSDART00000051554	dgcr8	DiGeorge syndrome critical region gene 8 [Source:RefSeq peptide;Acc:NP_001116221]
ENSDARG00000051983	ENSDART00000073708	dguok	Zgc:86625 [Source:UniProtKB/TrEMBL;Acc:Q6IQT3]
ENSDARG00000013236	ENSDART00000012247	dhcr24	24-dehydrocholesterol reductase [Source:RefSeq peptide;Acc:NP_001008645]
ENSDARG00000015564	ENSDART00000008033	dhcr7	7-dehydrocholesterol reductase (7-DHC reductase)(EC 1.3.1.21)(Sterol Delta(7)-reductase) [Source:UniProtKB/Swiss-Prot;Acc:Q7SXF1]
ENSDARG00000039851	ENSDART00000058290	dhdds	dehydrodolichyl diphosphate synthase [Source:RefSeq peptide;Acc:NP_998352]
ENSDARG00000028336	ENSDART00000032392	dhdhl	dihydrodiol dehydrogenase (dimeric), like [Source:RefSeq peptide;Acc:NP_999900]
ENSDARG00000004251	ENSDART00000010041	dhfr	dihydrofolate reductase [Source:RefSeq peptide;Acc:NP_571850]
ENSDARG00000051889	ENSDART00000073597	dhodh	dihydroorotate dehydrogenase [Source:RefSeq peptide;Acc:NP_001008608]
ENSDARG00000054300	ENSDART00000076478	dhrs1	dehydrogenase/reductase (SDR family) member 1 [Source:RefSeq peptide;Acc:NP_001002205]
ENSDARG00000031299	ENSDART00000049831	dhrs11b	dehydrogenase/reductase (SDR family) member 11b [Source:RefSeq peptide;Acc:NP_001002143]
ENSDARG00000044982	ENSDART00000066125	dhrs3a	dehydrogenase/reductase (SDR family) member 3a [Source:RefSeq peptide;Acc:NP_001003477]
ENSDARG00000044803	ENSDART00000065853	dhrs3b	dehydrogenase/reductase (SDR family) member 3b [Source:RefSeq peptide;Acc:NP_001006070]
ENSDARG00000003444	ENSDART00000005670	dhrs7	dehydrogenase/reductase (SDR family) member 7 [Source:RefSeq peptide;Acc:NP_001038811]
ENSDARG00000016415	ENSDART00000003252	dhtkd1	Probable 2-oxoglutarate dehydrogenase E1 component DHKTD1, mitochondrial Precursor (EC 1.2.4.2)(Dehydrogenase E1 and transketolase domain-containing protein 1) [Source:UniProtKB/Swiss-Prot;Acc:Q5PRA2]
ENSDARG00000015392	ENSDART00000081245	dhx15	DEAH (Asp-Glu-Ala-His) box polypeptide 15 [Source:RefSeq peptide;Acc:NP_001108613]
ENSDARG00000013150	ENSDART00000006288	dhx16	DEAH (Asp-Glu-Ala-His) box polypeptide 16 [Source:RefSeq peptide;Acc:NP_956318]
ENSDARG00000062612	ENSDART00000090731	dhx37	hypothetical protein LOC100009635 [Source:RefSeq peptide;Acc:NP_001076473]
ENSDARG00000018966	ENSDART00000015374	dia1	cytochrome b5 reductase 1 [Source:RefSeq peptide;Acc:NP_956483]
ENSDARG00000001129	ENSDART00000045881	dicer1	Endoribonuclease Dicer (EC 3.1.26.-) [Source:UniProtKB/Swiss-Prot;Acc:Q6TV19]
ENSDARG00000042112	ENSDART00000040114	dio1	deiodinase, iodothyronine, type I [Source:RefSeq peptide;Acc:NP_001007284]
ENSDARG00000043748	ENSDART00000064248	dio2	deiodinase, iodothyronine, type II [Source:RefSeq peptide;Acc:NP_997954]
ENSDARG00000005350	ENSDART00000019521	dip2b	Disco-interacting protein 2 homolog B (DIP2 homolog B) [Source:UniProtKB/Swiss-Prot;Acc:Q6NVJ5]
ENSDARG00000028066	ENSDART00000031937	diras1	DIRAS family, GTP-binding RAS-like 1 [Source:RefSeq peptide;Acc:NP_956125]
ENSDARG00000009783	ENSDART00000016370	dirc2	disrupted in renal carcinoma 2 [Source:RefSeq peptide;Acc:NP_001004597]
ENSDARG00000060559	ENSDART00000085454	dis3	Not assigned
ENSDARG00000053200	ENSDART00000075176	dis3l	DIS3-like exonuclease 1 (EC 3.1.13.-) [Source:UniProtKB/Swiss-Prot;Acc:A2RV18]
ENSDARG00000025302	ENSDART00000034324	dixdc1	Dixin (DIX domain-containing protein 1)(Coiled-coil protein DIX1)(Coiled-coil-DIX1) [Source:UniProtKB/Swiss-Prot;Acc:Q804T6]
ENSDARG00000016484	ENSDART00000017176	dkc1	dyskerin [Source:RefSeq peptide;Acc:NP_001028279]
ENSDARG00000033754	ENSDART00000049147	dkfzp564o0523	UPF0712 protein C7orf64 homolog [Source:UniProtKB/Swiss-Prot;Acc:A4FVJ7]
ENSDARG00000070683	ENSDART00000104043	dkk3	dickkopf homolog 3 [Source:RefSeq peptide;Acc:NP_001083014]
ENSDARG00000015918	ENSDART00000016502	dlat	dihydrolipoamide S-acetyltransferase [Source:RefSeq peptide;Acc:NP_997832]
ENSDARG00000002336	ENSDART00000018514	dlc	Delta-like protein C Precursor (DeltaC)(delC) [Source:UniProtKB/Swiss-Prot;Acc:Q9IAT6]
ENSDARG00000008785	ENSDART00000006709	dldh	dihydrolipoamide dehydrogenase [Source:RefSeq peptide;Acc:NP_958914]
ENSDARG00000009677	ENSDART00000024906	dlg1	Disks large homolog 1 (Synapse-associated protein 97A)(SAP-97A) [Source:UniProtKB/Swiss-Prot;Acc:Q5PYH6]
ENSDARG00000076691	ENSDART00000004069	dlg2	Disks large homolog 2 (Postsynaptic density protein 93)(PSD-93) [Source:UniProtKB/Swiss-Prot;Acc:Q5PYH7]
ENSDARG00000076796	ENSDART00000078856	DLG2 (3 of 4)	discs, large homolog 2 (Drosophila) [Source:HGNC Symbol;Acc:2901]
ENSDARG00000070425	ENSDART00000103320	dll4	delta-like 4 [Source:RefSeq peptide;Acc:NP_001073304]
ENSDARG00000014230	ENSDART00000016614	dlst	dihydrolipoamide S-succinyltransferase [Source:RefSeq peptide;Acc:NP_958895]
ENSDARG00000014446	ENSDART00000019463	dlx2a	Homeobox protein Dlx2a (DLX-2)(Distal-less homeobox gene 2a) [Source:UniProtKB/Swiss-Prot;Acc:P50574]
ENSDARG00000014626	ENSDART00000017191	dlx3b	Homeobox protein Dlx3b (DLX-3)(Distal-less homeobox protein 3b) [Source:UniProtKB/Swiss-Prot;Acc:Q01702]
ENSDARG00000011956	ENSDART00000007073	dlx4a	Homeobox protein Dlx4a (DLX-8)(Distal-less homeobox protein 4a) [Source:UniProtKB/Swiss-Prot;Acc:Q98879]
ENSDARG00000071560	ENSDART00000105887	dlx4b	Homeobox protein Dlx4b (DLX-7)(Distal-less homeobox protein 4b) [Source:UniProtKB/Swiss-Prot;Acc:Q98878]
ENSDARG00000042296	ENSDART00000062026	dlx5a	Homeobox protein Dlx5a (DLX-4)(Distal-less homeobox protein 5a) [Source:UniProtKB/Swiss-Prot;Acc:P50576]
ENSDARG00000042087	ENSDART00000061679	dmap1	DNA methyltransferase 1 associated protein 1 [Source:RefSeq peptide;Acc:NP_956549]
ENSDARG00000055883	ENSDART00000078284	dmc1	DMC1 dosage suppressor of mck1 homolog [Source:RefSeq peptide;Acc:NP_001018618]
ENSDARG00000008487	ENSDART00000007013	dmd	dystrophin [Source:RefSeq peptide;Acc:NP_571860]
ENSDARG00000007349	ENSDART00000044361	dmrt1	doublesex and mab-3 related transcription factor 1 isoform 1 [Source:RefSeq peptide;Acc:NP_991191]
ENSDARG00000015072	ENSDART00000010786	dmrt2a	doublesex and mab-3 related transcription factor 2a [Source:RefSeq peptide;Acc:NP_571027]
ENSDARG00000056888	ENSDART00000079294	DNAH5	dynein, axonemal, heavy chain 5 [Source:HGNC Symbol;Acc:2950]
ENSDARG00000030972	ENSDART00000021336	dnaja1l	DnaJ (Hsp40) homolog, subfamily A, member 1 [Source:RefSeq peptide;Acc:NP_955956]
ENSDARG00000023921	ENSDART00000029586	dnaja2	DnaJ subfamily A member 2 [Source:RefSeq peptide;Acc:NP_998658]
ENSDARG00000010745	ENSDART00000018735	dnaja2l	DnaJ subfamily A member 2-like [Source:RefSeq peptide;Acc:NP_997830]
ENSDARG00000058494	ENSDART00000081367	dnaja3a	DnaJ (Hsp40) homolog, subfamily A, member 3A [Source:RefSeq peptide;Acc:NP_958470]
ENSDARG00000051762	ENSDART00000073440	DNAJA4	DnaJ (Hsp40) homolog, subfamily A, member 4 [Source:HGNC Symbol;Acc:14885]
ENSDARG00000015831	ENSDART00000002225	dnajb1	DnaJ (Hsp40) homolog, subfamily B, member 1 [Source:RefSeq peptide;Acc:NP_001003571]
ENSDARG00000015088	ENSDART00000013282	dnajb11	DnaJ (Hsp40) homolog, subfamily B, member 11 [Source:RefSeq peptide;Acc:NP_942116]
ENSDARG00000039363	ENSDART00000057525	dnajb12	DnaJ (Hsp40) homolog, subfamily B, member 12 [Source:RefSeq peptide;Acc:NP_997824]
ENSDARG00000043157	ENSDART00000063365	dnajb13	DnaJ (Hsp40) related, subfamily B, member 13 [Source:RefSeq peptide;Acc:NP_001017606]
ENSDARG00000020953	ENSDART00000010035	dnajb6	DnaJ (Hsp40) homolog, subfamily B, member 6 [Source:RefSeq peptide;Acc:NP_956599]
ENSDARG00000011196	ENSDART00000016096	dnajc11	DnaJ (Hsp40) homolog, subfamily C, member 11 [Source:RefSeq peptide;Acc:NP_997796]
ENSDARG00000044420	ENSDART00000065239	dnajc19	Mitochondrial import inner membrane translocase subunit TIM14 (DnaJ homolog subfamily C member 19) [Source:UniProtKB/Swiss-Prot;Acc:Q6PBT7]
ENSDARG00000070477	ENSDART00000103463	dnajc2	DnaJ (Hsp40) homolog, subfamily C, member 2 [Source:RefSeq peptide;Acc:NP_997976]
ENSDARG00000057080	ENSDART00000079674	dnajc21	DnaJ homolog subfamily C member 21 (DnaJ homolog subfamily A member 5) [Source:UniProtKB/Swiss-Prot;Acc:Q6PGY5]
ENSDARG00000018181	ENSDART00000013432	dnajc28	DnaJ (Hsp40) homolog, subfamily C, member 28 [Source:RefSeq peptide;Acc:NP_001017648]
ENSDARG00000041110	ENSDART00000060246	dnajc3	DnaJ (Hsp40) homolog, subfamily C, member 3 [Source:RefSeq peptide;Acc:NP_955904]
ENSDARG00000058148	ENSDART00000067778	dnajc7	DnaJ (Hsp40) homolog, subfamily C, member 7 [Source:RefSeq peptide;Acc:NP_998455]
ENSDARG00000005172	ENSDART00000020174	dnl2	dynein light chain 2, like [Source:RefSeq peptide;Acc:NP_001025171]
ENSDARG00000069790	ENSDART00000101841	dnl2	dynein light chain 2, like [Source:RefSeq peptide;Acc:NP_001025171]
ENSDARG00000015006	ENSDART00000006840	dnm1l	Dynamin-1-like protein (EC 3.6.5.5) [Source:UniProtKB/Swiss-Prot;Acc:Q7SXN5]
ENSDARG00000030756	ENSDART00000021977	dnmt1	DNA (cytosine-5-)-methyltransferase 1 [Source:RefSeq peptide;Acc:NP_571264]
ENSDARG00000036791	ENSDART00000053418	dnmt4	DNA (cytosine-5-)-methyltransferase 4 [Source:RefSeq peptide;Acc:NP_001020621]
ENSDARG00000057863	ENSDART00000046889	dnmt5	DNA methyltransferase dnmt5 [Source:RefSeq peptide;Acc:NP_001018315]
ENSDARG00000015566	ENSDART00000005239	dnmt6	DNA (cytosine-5-)-methyltransferase 6 [Source:RefSeq peptide;Acc:NP_001018150]
ENSDARG00000052402	ENSDART00000046460	dnmt7	DNA methyltransferase [Source:RefSeq peptide;Acc:NP_001018312]
ENSDARG00000057648	ENSDART00000050651	dnttip2	deoxynucleotidyltransferase, terminal, interacting protein 2 [Source:RefSeq peptide;Acc:NP_001139258]
ENSDARG00000003564	ENSDART00000018515	dohh	Deoxyhypusine hydroxylase (EC 1.14.99.29)(Deoxyhypusine monooxygenase) [Source:UniProtKB/Swiss-Prot;Acc:Q7ZUX6]
ENSDARG00000051935	ENSDART00000073650	dok1b	docking protein 1 [Source:RefSeq peptide;Acc:NP_998253]
ENSDARG00000019962	ENSDART00000010778	dopey1	Dopey1 protein Fragment [Source:UniProtKB/TrEMBL;Acc:Q5BLI9]
ENSDARG00000061061	ENSDART00000086661	dpagt1	dolichyl-phosphate (UDP-N-acetylglucosamine) N-acetylglucosaminephosphotransferase 1 (GlcNAc-1-P transferase) [Source:RefSeq peptide;Acc:NP_001082880]
ENSDARG00000060501	ENSDART00000085309	dpcd	Protein DPCD [Source:UniProtKB/Swiss-Prot;Acc:Q0P448]
ENSDARG00000012219	ENSDART00000014031	dpf2	D4, zinc and double PHD fingers family 2 [Source:RefSeq peptide;Acc:NP_001007153]
ENSDARG00000037291	ENSDART00000054243	dpf2l	D4, zinc and double PHD fingers family 2, like [Source:RefSeq peptide;Acc:NP_997861]
ENSDARG00000011931	ENSDART00000022397	dph5	dph5-like [Source:RefSeq peptide;Acc:NP_001093555]
ENSDARG00000057011	ENSDART00000079591	dpm1	dolichyl-phosphate mannosyltransferase 1 [Source:RefSeq peptide;Acc:NP_001003596]
ENSDARG00000055564	ENSDART00000077946	dpm2	dolichyl-phosphate mannosyltransferase 2 [Source:RefSeq peptide;Acc:NP_001116318]
ENSDARG00000058650	ENSDART00000081554	dpm3	dolichyl-phosphate mannosyltransferase polypeptide 3 [Source:RefSeq peptide;Acc:NP_957103]
ENSDARG00000027750	ENSDART00000037891	dpp7	dipeptidyl peptidase 7 [Source:RefSeq peptide;Acc:NP_001013333]
ENSDARG00000011141	ENSDART00000010274	dpysl5a	dihydropyrimidinase-like 5 [Source:RefSeq peptide;Acc:NP_001018159]
ENSDARG00000059311	ENSDART00000067455	dpysl5b	dihydropyrimidinase-like 5b [Source:RefSeq peptide;Acc:NP_001018351]
ENSDARG00000045561	ENSDART00000066997	dram1	damage-regulated autophagy modulator [Source:RefSeq peptide;Acc:NP_001006049]
ENSDARG00000041203	ENSDART00000060399	drap1	DR1-associated protein 1 (negative cofactor 2 alpha) [Source:RefSeq peptide;Acc:NP_991104]
ENSDARG00000039345	ENSDART00000057500	drg1	developmentally regulated GTP binding protein 1 [Source:RefSeq peptide;Acc:NP_956332]
ENSDARG00000006642	ENSDART00000025285	drg2	developmentally regulated GTP binding protein 2 [Source:RefSeq peptide;Acc:NP_997803]
ENSDARG00000019907	ENSDART00000012479	dscc1	Sister chromatid cohesion protein DCC1 (Defective in sister chromatid cohesion protein 1 homolog) [Source:UniProtKB/Swiss-Prot;Acc:Q66I84]
ENSDARG00000022309	ENSDART00000029371	dspa	Novel protein similar to vertebrate desmoplakin (DSP) Fragment [Source:UniProtKB/TrEMBL;Acc:A2AVI3]
ENSDARG00000005772	ENSDART00000025214	dt1p1a10l	Pre-rRNA-processing protein TSR2 homolog [Source:UniProtKB/Swiss-Prot;Acc:Q3KRG3]
ENSDARG00000077694	ENSDART00000040679	dtng	dystrobrevin, gamma [Source:RefSeq peptide;Acc:NP_956003]
ENSDARG00000059386	ENSDART00000082496	dtwd1	DTW domain-containing protein 1 [Source:UniProtKB/Swiss-Prot;Acc:Q5XJ56]
ENSDARG00000059774	ENSDART00000083449	dub	duboraya [Source:RefSeq peptide;Acc:NP_001038887]
ENSDARG00000016519	ENSDART00000029889	dullard	Serine/threonine-protein phosphatase dullard-A (EC 3.1.3.16) [Source:UniProtKB/Swiss-Prot;Acc:Q5U395]
ENSDARG00000007628	ENSDART00000014515	dusp1	dual specificity phosphatase 1 [Source:RefSeq peptide;Acc:NP_998232]
ENSDARG00000036572	ENSDART00000053131	dusp2	dual specificity phosphatase 2 [Source:RefSeq peptide;Acc:NP_001003451]
ENSDARG00000056396	ENSDART00000078888	dusp22a	Dual specificity protein phosphatase 22-A (EC 3.1.3.48)(EC 3.1.3.16) [Source:UniProtKB/Swiss-Prot;Acc:Q1LWL2]
ENSDARG00000039850	ENSDART00000058289	dusp22b	Dual specificity protein phosphatase 22-B (EC 3.1.3.48)(EC 3.1.3.16) [Source:UniProtKB/Swiss-Prot;Acc:Q566R7]
ENSDARG00000060130	ENSDART00000084432	dusp3	dual specificity phosphatase 3 [Source:RefSeq peptide;Acc:NP_001037772]
ENSDARG00000019307	ENSDART00000020249	dusp5	dual specificity phosphatase 5 [Source:RefSeq peptide;Acc:NP_997730]
ENSDARG00000070914	ENSDART00000104496	dusp6	dual specificity phosphatase 6 [Source:RefSeq peptide;Acc:NP_919361]
ENSDARG00000032738	ENSDART00000104505	dusp7	dual specificity phosphatase 7 [Source:RefSeq peptide;Acc:NP_956068]
ENSDARG00000056184	ENSDART00000012450	dvl2	dishevelled 2, dsh homolog [Source:RefSeq peptide;Acc:NP_997813]
ENSDARG00000037995	ENSDART00000055379	dvr1	Protein DVR-1 Precursor [Source:UniProtKB/Swiss-Prot;Acc:P35621]
ENSDARG00000003487	ENSDART00000025782	dye	Nuclear pore complex protein Nup93 (Nucleoporin Nup93)(93 kDa nucleoporin)(Dead eye protein) [Source:UniProtKB/Swiss-Prot;Acc:Q7ZU29]
ENSDARG00000078386	ENSDART00000007756	DYNC1I2 (3 of 3)	dynein, cytoplasmic 1, intermediate chain 2 [Source:HGNC Symbol;Acc:2964]
ENSDARG00000036387	ENSDART00000052859	dync1li1	dynein, cytoplasmic 1, light intermediate chain 1 [Source:RefSeq peptide;Acc:NP_001095898]
ENSDARG00000035924	ENSDART00000037850	dync1li2	dynein, cytoplasmic 1, light intermediate chain 2 [Source:RefSeq peptide;Acc:NP_001017669]
ENSDARG00000039770	ENSDART00000058147	dync2li1	Cytoplasmic dynein 2 light intermediate chain 1 [Source:UniProtKB/Swiss-Prot;Acc:Q7SXY4]
ENSDARG00000058454	ENSDART00000081325	dynll2	dynein, light chain, LC8-type 2 [Source:RefSeq peptide;Acc:NP_998189]
ENSDARG00000021582	ENSDART00000030453	dynlrb1	hypothetical protein LOC394163 [Source:RefSeq peptide;Acc:NP_957482]
ENSDARG00000046132	ENSDART00000067822	dynlt3	dynein, light chain, Tctex-type 3 [Source:RefSeq peptide;Acc:NP_991171]
ENSDARG00000052591	ENSDART00000054297	dysfip1	dysferlin interacting protein 1 [Source:RefSeq peptide;Acc:NP_001032181]
ENSDARG00000071025	ENSDART00000104744	dytn	Dystrotelin [Source:UniProtKB/Swiss-Prot;Acc:A2CI97]
ENSDARG00000000943	ENSDART00000049695	dzip1	Zinc finger protein Dzip1 (DAZ-interacting protein 1 homolog)(Iguana protein) [Source:UniProtKB/Swiss-Prot;Acc:Q7T019]
ENSDARG00000038243	ENSDART00000055767	e4f1	Transcription factor E4F1 (EC 6.3.2.-)(Putative E3 ubiquitin-protein ligase E4F1)(Transcription factor E4F) [Source:UniProtKB/Swiss-Prot;Acc:Q4V8R6]
ENSDARG00000070795	ENSDART00000104252	eaf1	ELL associated factor 1 [Source:RefSeq peptide;Acc:NP_001002115]
ENSDARG00000010432	ENSDART00000021060	eaf2	ELL associated factor 2 [Source:RefSeq peptide;Acc:NP_001002162]
ENSDARG00000017272	ENSDART00000021942	eapp	e2f-associated phosphoprotein [Source:RefSeq peptide;Acc:NP_956078]
ENSDARG00000040021	ENSDART00000058546	ebag9	estrogen receptor binding site associated, antigen, 9 [Source:RefSeq peptide;Acc:NP_957388]
ENSDARG00000054980	ENSDART00000077259	ebna1bp2l	EBNA1 binding protein 2-like [Source:RefSeq peptide;Acc:NP_001003840]
ENSDARG00000022944	ENSDART00000033025	ecd	ecdysoneless [Source:RefSeq peptide;Acc:NP_956185]
ENSDARG00000001578	ENSDART00000001830	echs1	mitochondrial short-chain enoyl-coenzyme A hydratase 1 [Source:RefSeq peptide;Acc:NP_001004529]
ENSDARG00000062834	ENSDART00000091272	ecsit	Evolutionarily conserved signaling intermediate in Toll pathway, mitochondrial Precursor [Source:UniProtKB/Swiss-Prot;Acc:Q08CK1]
ENSDARG00000007278	ENSDART00000011087	ect2	epithelial cell transforming sequence 2 oncogene [Source:RefSeq peptide;Acc:NP_001003883]
ENSDARG00000025094	ENSDART00000003298	edem1	ER degradation enhancer, mannosidase alpha-like 1 [Source:RefSeq peptide;Acc:NP_957483]
ENSDARG00000028448	ENSDART00000033774	edem2	Edem2 protein Fragment [Source:UniProtKB/TrEMBL;Acc:Q7ZVI0]
ENSDARG00000009950	ENSDART00000015940	edf1	Endothelial differentiation-related factor 1 homolog (EDF-1) [Source:UniProtKB/Swiss-Prot;Acc:Q6PBY3]
ENSDARG00000011876	ENSDART00000010632	ednra	endothelin receptor type A [Source:RefSeq peptide;Acc:NP_001092915]
ENSDARG00000044521	ENSDART00000065373	eef1b2	eukaryotic translation elongation factor 1 beta 2 [Source:RefSeq peptide;Acc:NP_956243]
ENSDARG00000008109	ENSDART00000002962	eef1da	Elongation factor-1, delta Fragment [Source:UniProtKB/TrEMBL;Acc:B0S5K9]
ENSDARG00000030053	ENSDART00000042704	eef1db	elongation factor-1, delta, b isoform 1 [Source:RefSeq peptide;Acc:NP_001154886]
ENSDARG00000056119	ENSDART00000054143	eef1g	Elongation factor 1-gamma (EF-1-gamma)(eEF-1B gamma) [Source:UniProtKB/Swiss-Prot;Acc:Q6PE25]
ENSDARG00000035835	ENSDART00000052001	eef2k	elongation factor-2 kinase [Source:RefSeq peptide;Acc:NP_001002740]
ENSDARG00000003016	ENSDART00000023931	eef2l	eukaryotic translation elongation factor 2, like [Source:RefSeq peptide;Acc:NP_956752]
ENSDARG00000004696	ENSDART00000007783	eefsec	eukaryotic elongation factor, selenocysteine-tRNA-specific [Source:RefSeq peptide;Acc:NP_001032513]
ENSDARG00000020759	ENSDART00000002965	ef1	ETS-related factor1 [Source:RefSeq peptide;Acc:NP_571234]
ENSDARG00000020850	ENSDART00000023156	ef1a	Elongation factor 1-alpha (EF-1-alpha) [Source:UniProtKB/Swiss-Prot;Acc:Q92005]
ENSDARG00000020735	ENSDART00000019765	EFCAB6	EF-hand calcium binding domain 6 [Source:HGNC Symbol;Acc:24204]
ENSDARG00000009743	ENSDART00000023058	efhc1	EF-hand domain (C-terminal) containing 1 [Source:RefSeq peptide;Acc:NP_957261]
ENSDARG00000004204	ENSDART00000008737	efhc2	EF-hand domain-containing family member C2 [Source:UniProtKB/Swiss-Prot;Acc:Q32TF8]
ENSDARG00000018787	ENSDART00000015956	efna1b	ephrin A1 [Source:RefSeq peptide;Acc:NP_957077]
ENSDARG00000012261	ENSDART00000017172	eftud2	elongation factor Tu GTP binding domain containing 2 [Source:RefSeq peptide;Acc:NP_956802]
ENSDARG00000052739	ENSDART00000074639	egf	epidermal growth factor [Source:RefSeq peptide;Acc:NP_991294]
ENSDARG00000045958	ENSDART00000067544	EGFL6	EGF-like-domain, multiple 6 [Source:HGNC Symbol;Acc:3235]
ENSDARG00000043376	ENSDART00000063675	egfl7	EGF-like-domain, multiple 7 [Source:RefSeq peptide;Acc:NP_001035475]
ENSDARG00000013847	ENSDART00000027219	egfr	epidermal growth factor receptor [Source:RefSeq peptide;Acc:NP_919405]
ENSDARG00000004632	ENSDART00000024296	egln1	egl nine homolog 1 [Source:RefSeq peptide;Acc:NP_001002595]
ENSDARG00000032553	ENSDART00000042226	egln3	egl nine homolog 3 [Source:RefSeq peptide;Acc:NP_998475]
ENSDARG00000044098	ENSDART00000064749	egr2a	early growth response 2a [Source:RefSeq peptide;Acc:NP_899184]
ENSDARG00000042826	ENSDART00000062855	egr2b	Early growth response protein 2b (EGR-2b)(Protein Krox-20)(Protein krx-20) [Source:UniProtKB/Swiss-Prot;Acc:Q05159]
ENSDARG00000057353	ENSDART00000079974	EHBP1L1 (2 of 2)	EH domain binding protein 1-like 1 [Source:HGNC Symbol;Acc:30682]
ENSDARG00000014793	ENSDART00000012717	ehd1	EH-domain containing 1 [Source:RefSeq peptide;Acc:NP_001004578]
ENSDARG00000040362	ENSDART00000059063	ehd2	EH-domain containing 2 [Source:RefSeq peptide;Acc:NP_956357]
ENSDARG00000052115	ENSDART00000073907	ehf	ets homologous factor [Source:RefSeq peptide;Acc:NP_001034911]
ENSDARG00000070029	ENSDART00000102434	ehhadh	Peroxisomal bifunctional enzyme (PBE)(PBFE) [Includes Enoyl-CoA hydratase/3,2-trans-enoyl-CoA isomerase(EC 4.2.1.17)(EC 5.3.3.8);3-hydroxyacyl-CoA dehydrogenase(EC 1.1.1.35)] [Source:UniProtKB/Swiss-Prot;Acc:Q6NYL3]
ENSDARG00000068157	ENSDART00000098364	ehmt1a	euchromatic histone-lysine N-methyltransferase 1a [Source:RefSeq peptide;Acc:NP_001025302]
ENSDARG00000057968	ENSDART00000080729	ehmt1b	Euchromatic histone-lysine N-methyltransferase 1b Fragment [Source:UniProtKB/TrEMBL;Acc:Q071D8]
ENSDARG00000029003	ENSDART00000066645	eif1axa	eukaryotic translation initiation factor 1A, X-linked, a [Source:RefSeq peptide;Acc:NP_001006082]
ENSDARG00000057912	ENSDART00000080671	eif1axb	eukaryotic translation initiation factor 1A, X-linked, b [Source:RefSeq peptide;Acc:NP_001020624]
ENSDARG00000012688	ENSDART00000009132	eif1b	eukaryotic translation initiation factor 1B [Source:RefSeq peptide;Acc:NP_955882]
ENSDARG00000062139	ENSDART00000089501	eif2ak3	eukaryotic translation initiation factor 2-alpha kinase 3 [Source:RefSeq peptide;Acc:NP_001070617]
ENSDARG00000009913	ENSDART00000097245	eif2b1	eukaryotic translation initiation factor 2B, subunit 1 alpha [Source:RefSeq peptide;Acc:NP_001002060]
ENSDARG00000041397	ENSDART00000060689	eif2b2	eukaryotic translation initiation factor 2B, subunit 2 beta [Source:RefSeq peptide;Acc:NP_998068]
ENSDARG00000018106	ENSDART00000020786	eif2b3	eukaryotic translation initiation factor 2B, subunit 3 gamma [Source:RefSeq peptide;Acc:NP_957368]
ENSDARG00000014004	ENSDART00000026239	eif2b4	eukaryotic translation initiation factor 2B, subunit 4 delta [Source:RefSeq peptide;Acc:NP_001014383]
ENSDARG00000052178	ENSDART00000073981	eif2s1	eukaryotic translation initiation factor 2, subunit 1 alpha [Source:RefSeq peptide;Acc:NP_571875]
ENSDARG00000005827	ENSDART00000006058	eif2s1l	eukaryotic translation initiation factor 2, subunit 1 alpha [Source:RefSeq peptide;Acc:NP_955863]
ENSDARG00000053047	ENSDART00000075009	eif2s2	eukaryotic translation initiation factor 2, subunit 2 beta [Source:RefSeq peptide;Acc:NP_997840]
ENSDARG00000059654	ENSDART00000083129	eif3b	Not assigned
ENSDARG00000016443	ENSDART00000016791	eif3c	Eukaryotic translation initiation factor 3 subunit C (eIF3c)(Eukaryotic translation initiation factor 3 subunit 8) [Source:UniProtKB/Swiss-Prot;Acc:Q6PFQ2]
ENSDARG00000021257	ENSDART00000011052	eif3d	Eukaryotic translation initiation factor 3 subunit D (eIF3d)(Eukaryotic translation initiation factor 3 subunit 7) [Source:UniProtKB/Swiss-Prot;Acc:Q6TH15]
ENSDARG00000002549	ENSDART00000023926	eif3ea	Eukaryotic translation initiation factor 3 subunit E-B (eIF3e-B)(Eukaryotic translation initiation factor 3 subunit 6-B) [Source:UniProtKB/Swiss-Prot;Acc:Q1LUA8]
ENSDARG00000016889	ENSDART00000018071	eif3g	Eukaryotic translation initiation factor 3 subunit G (eIF3g)(Eukaryotic translation initiation factor 3 subunit 4)(Eukaryotic translation initiation factor 3 RNA-binding subunit)(eIF-3 RNA-binding subunit) [Source:UniProtKB/Swiss-Prot;Acc:Q6DRC4]
ENSDARG00000077242	ENSDART00000044634	eif3h	Eukaryotic translation initiation factor 3 subunit H-A (eIF3h-A)(Eukaryotic translation initiation factor 3 subunit 3-A)(eIF-3 gamma-A)(eIF3 p40 subunit A) [Source:UniProtKB/Swiss-Prot;Acc:Q6AXJ2]
ENSDARG00000012603	ENSDART00000020082	eif3j	Eukaryotic translation initiation factor 3 subunit J-A (eIF3j-A)(Eukaryotic translation initiation factor 3 subunit 1-A)(eIF-3-alpha-A)(eIF3 p35-A) [Source:UniProtKB/Swiss-Prot;Acc:Q7SXU0]
ENSDARG00000013931	ENSDART00000010256	eif3m	Eukaryotic translation initiation factor 3 subunit M (eIF3m) [Source:UniProtKB/Swiss-Prot;Acc:Q7T3B0]
ENSDARG00000039702	ENSDART00000058037	eif3s10	Eukaryotic translation initiation factor 3 subunit A (eIF3a)(Eukaryotic translation initiation factor 3 subunit 10)(eIF-3-theta) [Source:UniProtKB/Swiss-Prot;Acc:Q6PCR7]
ENSDARG00000017445	ENSDART00000005119	eif3s2	Eukaryotic translation initiation factor 3 subunit I (eIF3i)(Eukaryotic translation initiation factor 3 subunit 2)(eIF-3-beta)(eIF3 p36) [Source:UniProtKB/Swiss-Prot;Acc:Q7ZV55]
ENSDARG00000040268	ENSDART00000058913	eif4a1a	eukaryotic translation initiation factor 4A, isoform 1A [Source:RefSeq peptide;Acc:NP_938180]
ENSDARG00000003032	ENSDART00000011878	eif4a1b	eukaryotic translation initiation factor 4A, isoform 1B [Source:RefSeq peptide;Acc:NP_958918]
ENSDARG00000016477	ENSDART00000013258	eif4a2	eukaryotic translation initiation factor 4A, isoform 2 [Source:RefSeq peptide;Acc:NP_998616]
ENSDARG00000014472	ENSDART00000014887	eif4a3	Eukaryotic initiation factor 4A-III (EC 3.6.1.-)(Eukaryotic translation initiation factor 4A isoform 3)(ATP-dependent RNA helicase eIF4A-3)(ATP-dependent RNA helicase DDX48)(DEAD box protein 48) [Source:UniProtKB/Swiss-Prot;Acc:Q7ZVA6]
ENSDARG00000017439	ENSDART00000046577	eif4ba	eukaryotic translation initiation factor 4Ba [Source:RefSeq peptide;Acc:NP_001092707]
ENSDARG00000014565	ENSDART00000017881	eif4e1b	eukaryotic translation initiation factor 4e 1b [Source:RefSeq peptide;Acc:NP_571529]
ENSDARG00000005078	ENSDART00000013768	eif4e3	Eukaryotic translation initiation factor 4E type 3 (eIF-4E type 3)(eIF4E type 3)(eIF4E-3)(eIF-4E3) [Source:UniProtKB/Swiss-Prot;Acc:Q66HY7]
ENSDARG00000031819	ENSDART00000040926	eif4ebp2	eukaryotic translation initiation factor 4E binding protein 2 [Source:RefSeq peptide;Acc:NP_997968]
ENSDARG00000054916	ENSDART00000077200	eif4ebp3	eukaryotic translation initiation factor 4E binding protein 3 [Source:RefSeq peptide;Acc:NP_001007355]
ENSDARG00000041607	ENSDART00000060990	eif4ebp3l	Eukaryotic translation initiation factor 4E-binding protein 3-like (eIF4E-binding protein 3)(4E-BP3)(Eukaryotic translation initiation factor 4E-1A-binding protein)(eIF4E-1A-binding protein)(4E-BP) [Source:UniProtKB/Swiss-Prot;Acc:Q98TT6]
ENSDARG00000016177	ENSDART00000002728	eif4enif1	eukaryotic translation initiation factor 4E nuclear import factor 1 [Source:RefSeq peptide;Acc:NP_001013556]
ENSDARG00000020377	ENSDART00000027616	eif4g2a	eukaryotic translation initiation factor 4, gamma 2a [Source:RefSeq peptide;Acc:NP_001014311]
ENSDARG00000057167	ENSDART00000079758	eif4g2b	eukaryotic translation initiation factor 4, gamma 2b [Source:RefSeq peptide;Acc:NP_001013461]
ENSDARG00000003681	ENSDART00000019476	eif5	eukaryotic translation initiation factor 5 [Source:RefSeq peptide;Acc:NP_955885]
ENSDARG00000017235	ENSDART00000009609	eif5a	eukaryotic translation initiation factor 5A [Source:RefSeq peptide;Acc:NP_998350]
ENSDARG00000056186	ENSDART00000078634	eif5a2	eukaryotic translation initiation factor 5A [Source:RefSeq peptide;Acc:NP_998427]
ENSDARG00000016548	ENSDART00000074689	EIF5B	eukaryotic translation initiation factor 5B [Source:HGNC Symbol;Acc:30793]
ENSDARG00000020232	ENSDART00000016890	eif6	eukaryotic translation initiation factor 6 [Source:RefSeq peptide;Acc:NP_957238]
ENSDARG00000056765	ENSDART00000061481	ela2l	elastase 2 like [Source:RefSeq peptide;Acc:NP_956180]
ENSDARG00000007276	ENSDART00000009028	ela3l	elastase 3 like [Source:RefSeq peptide;Acc:NP_001019579]
ENSDARG00000045095	ENSDART00000066307	elac1	elaC homolog 1 [Source:RefSeq peptide;Acc:NP_001003503]
ENSDARG00000034060	ENSDART00000048095	ELAC2	elaC homolog 2 (E. coli) [Source:HGNC Symbol;Acc:14198]
ENSDARG00000038695	ENSDART00000040427	elavl1	ELAV (embryonic lethal, abnormal vision, Drosophila)-like 1 (Hu antigen R) [Source:RefSeq peptide;Acc:NP_571527]
ENSDARG00000045639	ENSDART00000028601	elavl4	ELAV-like 4 [Source:RefSeq peptide;Acc:NP_571528]
ENSDARG00000019459	ENSDART00000038670	elf2a	hypothetical protein LOC445489 [Source:RefSeq peptide;Acc:NP_001004116]
ENSDARG00000000568	ENSDART00000032770	ell	elongation factor RNA polymerase II [Source:RefSeq peptide;Acc:NP_956001]
ENSDARG00000000568	ENSDART00000100642	ell	elongation factor RNA polymerase II [Source:RefSeq peptide;Acc:NP_956001]
ENSDARG00000019258	ENSDART00000006805	elmo1	engulfment and cell motility 1 [Source:RefSeq peptide;Acc:NP_998256]
ENSDARG00000002412	ENSDART00000013480	elovl1a	elongation of very long chain fatty acids (FEN1/Elo2, SUR4/Elo3, yeast)-like 1a [Source:RefSeq peptide;Acc:NP_001005989]
ENSDARG00000045414	ENSDART00000066781	elovl2	elongation of very long chain fatty acids-like 2 [Source:RefSeq peptide;Acc:NP_001035452]
ENSDARG00000079041	ENSDART00000037582	ELOVL4 (2 of 3)	elongation of very long chain fatty acids (FEN1/Elo2, SUR4/Elo3, yeast)-like 4 [Source:HGNC Symbol;Acc:14415]
ENSDARG00000038639	ENSDART00000067537	elovl6l	elongation of very long chain fatty acids-like 6-like [Source:RefSeq peptide;Acc:NP_958908]
ENSDARG00000069279	ENSDART00000100692	elovl7a	elongation of very long chain fatty acids-like [Source:RefSeq peptide;Acc:NP_956169]
ENSDARG00000005785	ENSDART00000014385	elovl7b	elongation of very long chain fatty acids-like 1 [Source:RefSeq peptide;Acc:NP_956072]
ENSDARG00000042005	ENSDART00000061557	elp3	Elongator complex protein 3 (EC 2.3.1.48) [Source:UniProtKB/Swiss-Prot;Acc:Q5RIC0]
ENSDARG00000008852	ENSDART00000002498	elp4	Elongator complex protein 4 (ELP4) [Source:UniProtKB/Swiss-Prot;Acc:Q566Y1]
ENSDARG00000008808	ENSDART00000017268	eml2	echinoderm microtubule associated protein like 2 [Source:RefSeq peptide;Acc:NP_001025406]
ENSDARG00000058322	ENSDART00000081183	enc1	ectodermal-neural cortex (with BTB-like domain) [Source:RefSeq peptide;Acc:NP_001001402]
ENSDARG00000015073	ENSDART00000016642	eng1b	engrailed 1b [Source:RefSeq peptide;Acc:NP_001013516]
ENSDARG00000031248	ENSDART00000042478	enkur	C10orf63 protein Fragment [Source:UniProtKB/TrEMBL;Acc:Q7ZWE8]
ENSDARG00000022456	ENSDART00000009337	eno1	enolase 1, (alpha) [Source:RefSeq peptide;Acc:NP_997887]
ENSDARG00000014287	ENSDART00000037126	eno2	enolase 2 [Source:RefSeq peptide;Acc:NP_001003848]
ENSDARG00000076575	ENSDART00000013194	eno3	enolase 3, (beta, muscle) [Source:RefSeq peptide;Acc:NP_999888]
ENSDARG00000026198	ENSDART00000031165	enoph1	Enolase-phosphatase E1 (EC 3.1.3.77)(2,3-diketo-5-methylthio-1-phosphopentane phosphatase)(MASA homolog) [Source:UniProtKB/Swiss-Prot;Acc:Q6GMI7]
ENSDARG00000057064	ENSDART00000079655	enpep	Novel protein similar to glutamyl aminopeptidase (Aminopeptidase A) (ENPEP) [Source:UniProtKB/TrEMBL;Acc:B8JIB4]
ENSDARG00000011257	ENSDART00000047920	enpp2	ectonucleotide pyrophosphatase/phosphodiesterase 2 [Source:RefSeq peptide;Acc:NP_956897]
ENSDARG00000045066	ENSDART00000066257	entpd1	ectonucleoside triphosphate diphosphohydrolase 1 [Source:RefSeq peptide;Acc:NP_001003545]
ENSDARG00000033953	ENSDART00000043259	entpd2a.2	Novel protein similar to human ectonucleoside triphosphate diphosphohydrolase 2 (ENTPD2) Fragment [Source:UniProtKB/TrEMBL;Acc:Q6ZM69]
ENSDARG00000073839	ENSDART00000056073	ENTPD4 (1 of 2)	ectonucleoside triphosphate diphosphohydrolase 4 [Source:HGNC Symbol;Acc:14573]
ENSDARG00000008757	ENSDART00000035432	entpd6	ectonucleoside triphosphate diphosphohydrolase 6 (putative function) [Source:RefSeq peptide;Acc:NP_001017862]
ENSDARG00000019428	ENSDART00000008317	eomesb	eomesodermin homolog b [Source:RefSeq peptide;Acc:NP_001077044]
ENSDARG00000057671	ENSDART00000080382	epas1	endothelial PAS domain protein 1 [Source:RefSeq peptide;Acc:NP_001034895]
ENSDARG00000040087	ENSDART00000058627	epb4.1l4	Band 4.1-like protein 4 (Protein Nbl4) [Source:UniProtKB/Swiss-Prot;Acc:O57457]
ENSDARG00000029019	ENSDART00000039746	epb41	erythrocyte membrane protein band 4.1 (elliptocytosis 1, RH-linked) [Source:RefSeq peptide;Acc:NP_778259]
ENSDARG00000007485	ENSDART00000021672	epc2	enhancer of polycomb homolog 2 [Source:RefSeq peptide;Acc:NP_957369]
ENSDARG00000014745	ENSDART00000049895	epd	Ependymin Precursor (EPD) [Source:UniProtKB/Swiss-Prot;Acc:P17561]
ENSDARG00000045420	ENSDART00000066788	epdr1	ependymin related protein 1 [Source:RefSeq peptide;Acc:NP_001002416]
ENSDARG00000004635	ENSDART00000043090	epha7	eph receptor A7 [Source:RefSeq peptide;Acc:NP_001038444]
ENSDARG00000042854	ENSDART00000062898	ephx1	epoxide hydrolase 1 [Source:RefSeq peptide;Acc:NP_957362]
ENSDARG00000008887	ENSDART00000024109	ephx1l	Not assigned
ENSDARG00000040255	ENSDART00000058890	ephx2	epoxide hydrolase 2, cytoplasmic [Source:RefSeq peptide;Acc:NP_001008642]
ENSDARG00000010411	ENSDART00000013571	epn1	epsin 1 [Source:RefSeq peptide;Acc:NP_998527]
ENSDARG00000018440	ENSDART00000007012	EPS8	epidermal growth factor receptor pathway substrate 8 [Source:HGNC Symbol;Acc:3420]
ENSDARG00000057984	ENSDART00000080749	eps8l1	eps8-like1 [Source:RefSeq peptide;Acc:NP_001013331]
ENSDARG00000003313	ENSDART00000023519	EPS8L1 (1 of 2)	EPS8-like 1 [Source:HGNC Symbol;Acc:21295]
ENSDARG00000031680	ENSDART00000041751	ercc1	excision repair cross-complementing rodent repair deficiency, complementation group 1 [Source:RefSeq peptide;Acc:NP_001096608]
ENSDARG00000021985	ENSDART00000007925	ercc2	excision repair cross-complementing rodent repair deficiency, complementation group 2 [Source:RefSeq peptide;Acc:NP_957220]
ENSDARG00000014161	ENSDART00000015780	ercc4	excision repair cross-complementing rodent repair deficiency, complementation group 4 [Source:RefSeq peptide;Acc:NP_956079]
ENSDARG00000069283	ENSDART00000100698	ercc8	excision repair cross-complementing rodent repair deficiency, complementation group 8 [Source:RefSeq peptide;Acc:NP_001005984]
ENSDARG00000051936	ENSDART00000073651	ergic2	Endoplasmic reticulum-Golgi intermediate compartment protein 2 [Source:UniProtKB/Swiss-Prot;Acc:Q7T2D4]
ENSDARG00000038074	ENSDART00000055502	ergic3	Endoplasmic reticulum-Golgi intermediate compartment protein 3 [Source:UniProtKB/Swiss-Prot;Acc:Q803I2]
ENSDARG00000044692	ENSDART00000065671	eri1	exoribonuclease 1 [Source:RefSeq peptide;Acc:NP_001018450]
ENSDARG00000020364	ENSDART00000035256	erlin2	Erlin-2 (Endoplasmic reticulum lipid raft-associated protein 2) [Source:UniProtKB/Swiss-Prot;Acc:A3QK16]
ENSDARG00000015228	ENSDART00000012877	ero1l	ERO1-like protein alpha Precursor (ERO1-L-alpha)(ERO1-L)(EC 1.8.4.-)(Oxidoreductin-1-L-alpha)(Endoplasmic oxidoreductin-1-like protein) [Source:UniProtKB/Swiss-Prot;Acc:Q7T3D1]
ENSDARG00000036433	ENSDART00000053700	ERP27	endoplasmic reticulum protein 27 [Source:HGNC Symbol;Acc:26495]
ENSDARG00000019008	ENSDART00000027545	erp44	thioredoxin domain containing 4 (endoplasmic reticulum) [Source:RefSeq peptide;Acc:NP_957186]
ENSDARG00000006793	ENSDART00000018909	es1	ES1 protein, mitochondrial Precursor [Source:UniProtKB/Swiss-Prot;Acc:Q90257]
ENSDARG00000014685	ENSDART00000009164	esco2	N-acetyltransferase ESCO2 (EC 2.3.1.-)(Establishment of cohesion 1 homolog 2)(ECO1 homolog 2) [Source:UniProtKB/Swiss-Prot;Acc:Q5SPR8]
ENSDARG00000019496	ENSDART00000012582	esd	esterase D/formylglutathione hydrolase [Source:RefSeq peptide;Acc:NP_001017796]
ENSDARG00000034181	ENSDART00000041300	esr2b	estrogen receptor 2b [Source:RefSeq peptide;Acc:NP_777287]
ENSDARG00000018814	ENSDART00000009698	esrp2	Epithelial splicing regulatory protein 2 (RNA-binding protein 35B)(RNA-binding motif protein 35B) [Source:UniProtKB/Swiss-Prot;Acc:Q7ZVR8]
ENSDARG00000043976	ENSDART00000064558	etf1	eukaryotic translation termination factor 1 [Source:RefSeq peptide;Acc:NP_958868]
ENSDARG00000043944	ENSDART00000064523	etfa	electron-transfer-flavoprotein, alpha polypeptide [Source:RefSeq peptide;Acc:NP_944591]
ENSDARG00000009250	ENSDART00000010081	etfb	electron-transfer-flavoprotein, beta polypeptide [Source:RefSeq peptide;Acc:NP_998163]
ENSDARG00000024431	ENSDART00000032184	ets1a	v-ets erythroblastosis virus E26 oncogene homolog 1 [Source:RefSeq peptide;Acc:NP_001017558]
ENSDARG00000018308	ENSDART00000025581	ets2	v-ets erythroblastosis virus E26 oncogene homolog 2 [Source:RefSeq peptide;Acc:NP_001018874]
ENSDARG00000053868	ENSDART00000045403	etv2	ets variant gene 2 [Source:RefSeq peptide;Acc:NP_001032452]
ENSDARG00000035650	ENSDART00000051697	evla	Enah/Vasp-like a [Source:RefSeq peptide;Acc:NP_955813]
ENSDARG00000031086	ENSDART00000045815	evlb	Enah/Vasp-like b [Source:RefSeq peptide;Acc:NP_991196]
ENSDARG00000020258	ENSDART00000024282	ewsr1a	Ewing sarcoma breakpoint region 1a [Source:RefSeq peptide;Acc:NP_001108610]
ENSDARG00000020465	ENSDART00000003998	ewsr1b	Ewing sarcoma breakpoint region 1b [Source:RefSeq peptide;Acc:NP_997795]
ENSDARG00000043019	ENSDART00000063154	exoc1	exocyst complex component 1 [Source:RefSeq peptide;Acc:NP_955891]
ENSDARG00000055610	ENSDART00000063432	exoc2	exocyst complex component 2 [Source:RefSeq peptide;Acc:NP_956898]
ENSDARG00000020521	ENSDART00000022163	exoc6	exocyst complex component 6 [Source:RefSeq peptide;Acc:NP_998465]
ENSDARG00000069489	ENSDART00000101188	EXOC6B (1 of 2)	exocyst complex component 6B [Source:HGNC Symbol;Acc:17085]
ENSDARG00000028688	ENSDART00000032260	exosc2	exosome component 2 [Source:RefSeq peptide;Acc:NP_001017572]
ENSDARG00000040557	ENSDART00000059352	exosc5	exosome component 5 isoform 1 [Source:RefSeq peptide;Acc:NP_001038817]
ENSDARG00000068755	ENSDART00000099552	exosc8	exosome component 8 [Source:RefSeq peptide;Acc:NP_001002865]
ENSDARG00000006392	ENSDART00000002886	exosc9	exosome component 9 [Source:RefSeq peptide;Acc:NP_001006077]
ENSDARG00000020373	ENSDART00000006439	ext1a	Exostosin-1a (EC 2.4.1.224)(EC 2.4.1.225)(Glucuronosyl-N-acetylglucosaminyl-proteoglycan/N-acetylglucosaminyl-proteoglycan 4-alpha-N-acetylglucosaminyltransferase 1a)(Multiple exostoses protein 1 homolog a) [Source:UniProtKB/Swiss-Prot;Acc:Q5IGR8]
ENSDARG00000056648	ENSDART00000079165	ext2	exostoses (multiple) 2 [Source:RefSeq peptide;Acc:NP_001008400]
ENSDARG00000063191	ENSDART00000092116	extl2	exostoses-like 2 [Source:RefSeq peptide;Acc:NP_001070029]
ENSDARG00000036100	ENSDART00000049840	eya3	eyes absent 3 [Source:RefSeq peptide;Acc:NP_001073521]
ENSDARG00000037894	ENSDART00000039170	ezh1	Zgc:136829 [Source:UniProtKB/TrEMBL;Acc:Q29RB7]
ENSDARG00000017320	ENSDART00000035098	f11r	F11 receptor [Source:RefSeq peptide;Acc:NP_001004667]
ENSDARG00000036041	ENSDART00000052325	f2	coagulation factor II [Source:RefSeq peptide;Acc:NP_998555]
ENSDARG00000021013	ENSDART00000020673	f3a	F3a protein Fragment [Source:UniProtKB/TrEMBL;Acc:A8KBA5]
ENSDARG00000055705	ENSDART00000078055	f5	coagulation factor V [Source:RefSeq peptide;Acc:NP_001007209]
ENSDARG00000075827	ENSDART00000003463	f7i	coagulation factor VIIi [Source:RefSeq peptide;Acc:NP_775335]
ENSDARG00000010097	ENSDART00000017179	f9	coagulation factor IX [Source:RefSeq peptide;Acc:NP_878288]
ENSDARG00000008457	ENSDART00000037553	faah2a	Fatty-acid amide hydrolase 2-A (EC 3.5.1.n2) [Source:UniProtKB/Swiss-Prot;Acc:Q6DH69]
ENSDARG00000038439	ENSDART00000056095	fabp10	Fatty acid-binding protein, liver (L-FABP)(Fatty acid-binding protein 10)(Liver bile acid-binding protein) [Source:UniProtKB/Swiss-Prot;Acc:Q9I8L5]
ENSDARG00000017299	ENSDART00000021798	fabp11a	fatty acid binding protein 11a [Source:RefSeq peptide;Acc:NP_001004682]
ENSDARG00000019357	ENSDART00000006606	fabp1a	fatty acid binding protein 1a, liver [Source:RefSeq peptide;Acc:NP_001038177]
ENSDARG00000059227	ENSDART00000082286	fabp1b	fatty acid binding protein 1b [Source:RefSeq peptide;Acc:NP_001019822]
ENSDARG00000006427	ENSDART00000027973	fabp2	fatty acid binding protein 2, intestinal [Source:RefSeq peptide;Acc:NP_571506]
ENSDARG00000023290	ENSDART00000033724	fabp3	fatty acid binding protein 3, muscle and heart [Source:RefSeq peptide;Acc:NP_694493]
ENSDARG00000044566	ENSDART00000065448	fabp6	fatty acid binding protein 6, ileal (gastrotropin) [Source:RefSeq peptide;Acc:NP_001002076]
ENSDARG00000007697	ENSDART00000026180	fabp7a	fatty acid binding protein 7, brain, a [Source:RefSeq peptide;Acc:NP_571680]
ENSDARG00000034650	ENSDART00000041229	fabp7b	fatty acid binding protein 7, brain, b [Source:RefSeq peptide;Acc:NP_999972]
ENSDARG00000019532	ENSDART00000023278	fads2	Fatty acid desaturase 2 (EC 1.14.19.-)(Delta(5)/Delta(6) fatty acid desaturase)(Delta-5/Delta-6 fatty acid desaturase)(D5D/D6D fatty acid desaturase) [Source:UniProtKB/Swiss-Prot;Acc:Q9DEX7]
ENSDARG00000022418	ENSDART00000034004	faf1	Fas associated factor 1 [Source:RefSeq peptide;Acc:NP_998138]
ENSDARG00000031657	ENSDART00000042368	fahd1	fumarylacetoacetate hydrolase domain containing 1 [Source:RefSeq peptide;Acc:NP_001018564]
ENSDARG00000026865	ENSDART00000033248	fam107b	hypothetical protein LOC386641 [Source:RefSeq peptide;Acc:NP_938186]
ENSDARG00000079899	ENSDART00000083635	FAM135B	family with sequence similarity 135, member B [Source:HGNC Symbol;Acc:28029]
ENSDARG00000040148	ENSDART00000058724	fam136a	Protein FAM136A [Source:UniProtKB/Swiss-Prot;Acc:Q6PBU0]
ENSDARG00000058971	ENSDART00000081959	FAM13C (6 of 7)	family with sequence similarity 13, member C [Source:HGNC Symbol;Acc:19371]
ENSDARG00000034633	ENSDART00000041394	fam158a	hypothetical protein LOC393094 [Source:RefSeq peptide;Acc:NP_956420]
ENSDARG00000027915	ENSDART00000035409	fam164a	UPF0418 protein FAM164A [Source:UniProtKB/Swiss-Prot;Acc:Q7SXT7]
ENSDARG00000052697	ENSDART00000074599	fam172a	UPF0528 protein FAM172A Precursor [Source:UniProtKB/Swiss-Prot;Acc:Q7T297]
ENSDARG00000043339	ENSDART00000063621	fam175a	BRCA1-A complex subunit Abraxas (Coiled-coil domain-containing protein 98)(Protein FAM175A) [Source:UniProtKB/Swiss-Prot;Acc:Q1LVP6]
ENSDARG00000002635	ENSDART00000005313	FAM184A (2 of 2)	family with sequence similarity 184, member A [Source:HGNC Symbol;Acc:20991]
ENSDARG00000019142	ENSDART00000011149	FAM185A	family with sequence similarity 185, member A [Source:HGNC Symbol;Acc:22412]
ENSDARG00000008573	ENSDART00000013453	fam20b	hypothetical protein LOC557060 [Source:RefSeq peptide;Acc:NP_001038283]
ENSDARG00000042660	ENSDART00000062577	fam32al	Protein FAM32A-like [Source:UniProtKB/Swiss-Prot;Acc:Q6GQN4]
ENSDARG00000039943	ENSDART00000058424	fam46b	hypothetical protein LOC777768 [Source:RefSeq peptide;Acc:NP_001071274]
ENSDARG00000010437	ENSDART00000023572	fam46c	Protein FAM46C [Source:UniProtKB/Swiss-Prot;Acc:Q7ZUP1]
ENSDARG00000035907	ENSDART00000052124	fam49a	hypothetical protein LOC445212 [Source:RefSeq peptide;Acc:NP_001003606]
ENSDARG00000020929	ENSDART00000039717	fam49b	hypothetical protein LOC337591 [Source:RefSeq peptide;Acc:NP_956364]
ENSDARG00000024895	ENSDART00000037501	fam50a	Protein FAM50A [Source:UniProtKB/Swiss-Prot;Acc:Q568K9]
ENSDARG00000016156	ENSDART00000008312	fam53b	hypothetical protein LOC406586 [Source:RefSeq peptide;Acc:NP_001007188]
ENSDARG00000003940	ENSDART00000007271	fam54b	Protein FAM54B [Source:UniProtKB/Swiss-Prot;Acc:Q7T3E8]
ENSDARG00000004866	ENSDART00000026282	fam63a	Protein FAM63A [Source:UniProtKB/Swiss-Prot;Acc:A3KQS4]
ENSDARG00000062178	ENSDART00000089549	fam65a	hypothetical protein LOC566573 [Source:RefSeq peptide;Acc:NP_001038573]
ENSDARG00000062955	ENSDART00000091570	fam69a	Protein FAM69A [Source:UniProtKB/Swiss-Prot;Acc:Q1RLQ5]
ENSDARG00000045457	ENSDART00000066858	fam69c	hypothetical protein LOC336057 [Source:RefSeq peptide;Acc:NP_997916]
ENSDARG00000020596	ENSDART00000010257	fam73a	Protein FAM73A [Source:UniProtKB/Swiss-Prot;Acc:Q5XJS0]
ENSDARG00000012432	ENSDART00000024815	fam76b	Protein FAM76B [Source:UniProtKB/Swiss-Prot;Acc:Q6PBM7]
ENSDARG00000041407	ENSDART00000060702	fam82a2	family with sequence similarity 82, member A2 [Source:RefSeq peptide;Acc:NP_001076519]
ENSDARG00000023624	ENSDART00000030011	fam83fb	hypothetical protein LOC492354 [Source:RefSeq peptide;Acc:NP_001007321]
ENSDARG00000018921	ENSDART00000023006	fam84a	family with sequence similarity 84, member A [Source:RefSeq peptide;Acc:NP_956912]
ENSDARG00000054950	ENSDART00000077223	fam86a	hypothetical protein LOC450038 [Source:RefSeq peptide;Acc:NP_001006058]
ENSDARG00000004308	ENSDART00000021533	fam8a1	family with sequence similarity 8, member A1 [Source:RefSeq peptide;Acc:NP_001017551]
ENSDARG00000003320	ENSDART00000019459	fam91a1	Protein FAM91A1 [Source:UniProtKB/Swiss-Prot;Acc:Q6TEP1]
ENSDARG00000060068	ENSDART00000084268	fam98b	hypothetical protein LOC780841 [Source:RefSeq peptide;Acc:NP_001073130]
ENSDARG00000057245	ENSDART00000079855	FAM98C (2 of 2)	family with sequence similarity 98, member C [Source:HGNC Symbol;Acc:27119]
ENSDARG00000068870	ENSDART00000099751	fance	Fanconi anemia, complementation group E [Source:RefSeq peptide;Acc:NP_001035724]
ENSDARG00000024967	ENSDART00000039369	fancg	fanconi anemia complementation group G protein [Source:RefSeq peptide;Acc:NP_991202]
ENSDARG00000032750	ENSDART00000033738	farsa	Phenylalanyl-tRNA synthetase alpha chain (EC 6.1.1.20)(Phenylalanine--tRNA ligase alpha chain)(PheRS) [Source:UniProtKB/Swiss-Prot;Acc:Q1JPX3]
ENSDARG00000016864	ENSDART00000015979	farsl	phenylalanyl-tRNA synthetase, beta subunit [Source:RefSeq peptide;Acc:NP_001007769]
ENSDARG00000043586	ENSDART00000079563	fas	Fas Fragment [Source:UniProtKB/TrEMBL;Acc:Q0PKX5]
ENSDARG00000017591	ENSDART00000010526	fat1	FAT tumor suppressor homolog 1 [Source:RefSeq peptide;Acc:NP_998132]
ENSDARG00000014830	ENSDART00000007334	fau	40S ribosomal protein S30 [Source:RefSeq peptide;Acc:NP_957031]
ENSDARG00000053912	ENSDART00000076030	fbl	fibrillarin [Source:RefSeq peptide;Acc:NP_998167]
ENSDARG00000015156	ENSDART00000024992	fbln2	Fibulin 2 Fragment [Source:UniProtKB/TrEMBL;Acc:B0UYR5]
ENSDARG00000039273	ENSDART00000057382	fbln5	fibulin 5 [Source:RefSeq peptide;Acc:NP_001005979]
ENSDARG00000021366	ENSDART00000003926	fbp1a	fructose-1,6-bisphosphatase 1a [Source:RefSeq peptide;Acc:NP_956236]
ENSDARG00000012366	ENSDART00000019104	fbp2	fructose-1,6-bisphosphatase 2 [Source:RefSeq peptide;Acc:NP_001004008]
ENSDARG00000034497	ENSDART00000050029	fbxl14a	F-box and leucine-rich repeat protein 14a [Source:RefSeq peptide;Acc:NP_958890]
ENSDARG00000012135	ENSDART00000018328	fbxl2	F-box and leucine-rich repeat protein 2 [Source:RefSeq peptide;Acc:NP_956400]
ENSDARG00000000722	ENSDART00000049951	fbxl3a	F-box and leucine-rich repeat protein 3A [Source:RefSeq peptide;Acc:NP_001005773]
ENSDARG00000026941	ENSDART00000004505	fbxl4	F-box and leucine-rich repeat protein 4 [Source:RefSeq peptide;Acc:NP_001007316]
ENSDARG00000004116	ENSDART00000006596	fbxo25	F-box only protein 25 [Source:RefSeq peptide;Acc:NP_991287]
ENSDARG00000040277	ENSDART00000058938	fbxo32	F-box protein 32 [Source:RefSeq peptide;Acc:NP_957211]
ENSDARG00000039152	ENSDART00000057194	fbxo36	F-box protein 36 [Source:RefSeq peptide;Acc:NP_001038863]
ENSDARG00000022623	ENSDART00000033219	fbxo44	F-box protein 44 [Source:RefSeq peptide;Acc:NP_001008577]
ENSDARG00000039020	ENSDART00000056962	fbxo5	F-box only protein 5 [Source:UniProtKB/Swiss-Prot;Acc:Q0V967]
ENSDARG00000059115	ENSDART00000082132	fbxo7	F-box protein 7 [Source:RefSeq peptide;Acc:NP_001020670]
ENSDARG00000007477	ENSDART00000015323	fbxo8	F-box protein 8 [Source:RefSeq peptide;Acc:NP_001035397]
ENSDARG00000011055	ENSDART00000019989	fbxo9	F-box only protein 9 isoform 1 [Source:RefSeq peptide;Acc:NP_956012]
ENSDARG00000028543	ENSDART00000036901	fbxw11a	F-box and WD-40 domain protein 11a [Source:RefSeq peptide;Acc:NP_958467]
ENSDARG00000017230	ENSDART00000019252	fbxw11b	F-box and WD-40 domain protein 11b [Source:RefSeq peptide;Acc:NP_998669]
ENSDARG00000009745	ENSDART00000023977	fbxw2	F-box and WD repeat domain containing 2 [Source:RefSeq peptide;Acc:NP_001018175]
ENSDARG00000033551	ENSDART00000043117	fbxw4	F-box and WD-40 domain protein 4 [Source:RefSeq peptide;Acc:NP_571596]
ENSDARG00000035389	ENSDART00000051271	fcho2	FCH domain only protein 2 [Source:UniProtKB/Swiss-Prot;Acc:Q502I9]
ENSDARG00000040890	ENSDART00000059928	fdps	farnesyl diphosphate synthase [Source:RefSeq peptide;Acc:NP_001020642]
ENSDARG00000056410	ENSDART00000078904	fdx1	Not assigned
ENSDARG00000013375	ENSDART00000017718	fem1c	Protein fem-1 homolog C (FEM1-gamma)(FEM1c) [Source:UniProtKB/Swiss-Prot;Acc:Q7T3P8]
ENSDARG00000011404	ENSDART00000024224	fen1	Fen1 proteinFlap structure-specific endonuclease 1 ; [Source:UniProtKB/TrEMBL;Acc:Q6TNU4]
ENSDARG00000040491	ENSDART00000059263	FERMT3 (3 of 3)	fermitin family homolog 3 (Drosophila) [Source:HGNC Symbol;Acc:23151]
ENSDARG00000053973	ENSDART00000076082	FETUB (2 of 2)	fetuin B [Source:HGNC Symbol;Acc:3658]
ENSDARG00000009242	ENSDART00000013057	fev	Protein FEV (Protein Pet-1) [Source:UniProtKB/Swiss-Prot;Acc:A3FEM2]
ENSDARG00000074901	ENSDART00000033118	fga	fibrinogen alpha chain [Source:RefSeq peptide;Acc:NP_001002039]
ENSDARG00000008969	ENSDART00000011701	fgb	fibrinogen, B beta polypeptide [Source:RefSeq peptide;Acc:NP_997939]
ENSDARG00000070492	ENSDART00000103511	fgf21	fibroblast growth factor 21 [Source:RefSeq peptide;Acc:NP_001038789]
ENSDARG00000068095	ENSDART00000098283	fgf4	fibroblast growth factor 4 [Source:RefSeq peptide;Acc:NP_571710]
ENSDARG00000039964	ENSDART00000058466	fgfbp2	Not assigned
ENSDARG00000009657	ENSDART00000021139	fgfr1op2	FGFR1 oncogene partner 2 homolog [Source:UniProtKB/Swiss-Prot;Acc:Q7T338]
ENSDARG00000004782	ENSDART00000013534	fgfr3	Fibroblast growth factor receptor 3 Precursor (FGFR-3)(EC 2.7.10.1) [Source:UniProtKB/Swiss-Prot;Acc:Q9I8X3]
ENSDARG00000037281	ENSDART00000054230	fgg	fibrinogen gamma polypeptide [Source:RefSeq peptide;Acc:NP_998219]
ENSDARG00000019861	ENSDART00000022539	fgl2	fibrinogen-like 2 [Source:RefSeq peptide;Acc:NP_001020710]
ENSDARG00000068850	ENSDART00000099715	fhit	fragile histidine triad [Source:RefSeq peptide;Acc:NP_957034]
ENSDARG00000056653	ENSDART00000079187	fhl	four and a half LIM domains [Source:RefSeq peptide;Acc:NP_954687]
ENSDARG00000042018	ENSDART00000061577	fhl2a	four and half LIM domains protein 2 [Source:RefSeq peptide;Acc:NP_001003732]
ENSDARG00000016058	ENSDART00000020936	fibp	fibroblast growth factor (acidic) intracellular binding protein [Source:RefSeq peptide;Acc:NP_956703]
ENSDARG00000025648	ENSDART00000037027	fibpl	fibroblast growth factor (acidic) intracellular binding protein, like [Source:RefSeq peptide;Acc:NP_998026]
ENSDARG00000035595	ENSDART00000051606	ficd	FIC domain-containing protein [Source:UniProtKB/Swiss-Prot;Acc:Q6ZM51]
ENSDARG00000056624	ENSDART00000079152	figf	c-fos induced growth factor [Source:RefSeq peptide;Acc:NP_001035268]
ENSDARG00000056464	ENSDART00000078972	fitm1	Fat storage-inducing transmembrane protein 1 (Fat-inducing protein 1) [Source:UniProtKB/Swiss-Prot;Acc:Q5CZN0]
ENSDARG00000034568	ENSDART00000041833	fitm2	Fat storage-inducing transmembrane protein 2 (Fat-inducing protein 2) [Source:UniProtKB/Swiss-Prot;Acc:Q52KL1]
ENSDARG00000045129	ENSDART00000066367	fkbp10	FK506 binding protein 10 [Source:UniProtKB/TrEMBL;Acc:B3DKC0]
ENSDARG00000037000	ENSDART00000053776	fkbp11	FK506 binding protein 11 [Source:RefSeq peptide;Acc:NP_001012249]
ENSDARG00000040695	ENSDART00000059619	fkbp14	FK506 binding protein 14 [Source:RefSeq peptide;Acc:NP_001003471]
ENSDARG00000052625	ENSDART00000012229	fkbp1b	FK506 binding protein 1B, 12.6 kDa [Source:RefSeq peptide;Acc:NP_957106]
ENSDARG00000008447	ENSDART00000024576	fkbp4	FK506 binding protein 52 [Source:RefSeq peptide;Acc:NP_958877]
ENSDARG00000028396	ENSDART00000028373	fkbp5	FK506 binding protein 5 [Source:RefSeq peptide;Acc:NP_998314]
ENSDARG00000010962	ENSDART00000019780	fkbp7	FK506 binding protein 7 [Source:RefSeq peptide;Acc:NP_001004506]
ENSDARG00000001734	ENSDART00000002029	fkbp8	FK506 binding protein 8 [Source:RefSeq peptide;Acc:NP_957178]
ENSDARG00000005023	ENSDART00000004392	fkbp9	FK506 binding protein 9 [Source:RefSeq peptide;Acc:NP_001003520]
ENSDARG00000070390	ENSDART00000103235	flad1	FAD synthetase (EC 2.7.7.2)(FMN adenylyltransferase)(FAD pyrophosphorylase)(Flavin adenine dinucleotide synthetase) [Includes Molybdenum cofactor biosynthesis protein-like region;FAD synthetase region] [Source:UniProtKB/Swiss-Prot;Acc:Q68EH8]
ENSDARG00000023335	ENSDART00000030960	FLAD1 (2 of 2)	FAD1 flavin adenine dinucleotide synthetase homolog (S. cerevisiae) [Source:HGNC Symbol;Acc:24671]
ENSDARG00000040080	ENSDART00000058613	fli1b	friend leukemia integration 1b [Source:RefSeq peptide;Acc:NP_001008780]
ENSDARG00000059701	ENSDART00000083263	flii	Not assigned
ENSDARG00000010764	ENSDART00000011737	flj13639	short chain dehydrogenase/reductase [Source:RefSeq peptide;Acc:NP_987120]
ENSDARG00000018820	ENSDART00000026492	flncb	Novel protein similar to vertebrate filamin C, gamma (Actin binding protein 280) (FLNC) Fragment [Source:UniProtKB/TrEMBL;Acc:A5PF63]
ENSDARG00000004830	ENSDART00000003947	flot2a	Flotillin-2a (Reggie-1a)(REG-1) [Source:UniProtKB/Swiss-Prot;Acc:Q98TZ8]
ENSDARG00000038024	ENSDART00000055422	flr	Tetratricopeptide repeat protein 30 (TPR repeat protein 30)(Protein fleer) [Source:UniProtKB/Swiss-Prot;Acc:A7YE96]
ENSDARG00000015717	ENSDART00000021919	flt4	Vascular endothelial growth factor receptor 3 Precursor (VEGFR-3)(EC 2.7.10.1) [Source:UniProtKB/Swiss-Prot;Acc:Q5MD89]
ENSDARG00000016357	ENSDART00000034011	fmo5	flavin containing monooxygenase 5 [Source:RefSeq peptide;Acc:NP_944592]
ENSDARG00000037433	ENSDART00000054473	fmr1	fragile X mental retardation 1 [Source:RefSeq peptide;Acc:NP_694495]
ENSDARG00000019815	ENSDART00000010521	fn1	fibronectin 1 [Source:RefSeq peptide;Acc:NP_571595]
ENSDARG00000006526	ENSDART00000017312	fn1b	fibronectin 1b (fn1b), mRNA [Source:RefSeq DNA;Acc:NM_001013261]
ENSDARG00000020131	ENSDART00000045038	fnbp1l	formin binding protein 1-like [Source:RefSeq peptide;Acc:NP_001003634]
ENSDARG00000037665	ENSDART00000054861	FNTA	farnesyltransferase, CAAX box, alpha [Source:HGNC Symbol;Acc:3782]
ENSDARG00000027916	ENSDART00000038149	fntb	farnesyltransferase, CAAX box, beta [Source:RefSeq peptide;Acc:NP_001002128]
ENSDARG00000031683	ENSDART00000043298	fos	v-fos FBJ murine osteosarcoma viral oncogene homolog [Source:RefSeq peptide;Acc:NP_991132]
ENSDARG00000019150	ENSDART00000022920	foxa1	forkhead box A1 [Source:RefSeq peptide;Acc:NP_571359]
ENSDARG00000003411	ENSDART00000014296	foxa2	Forkhead box protein A2 (Axial protein) [Source:UniProtKB/Swiss-Prot;Acc:Q07342]
ENSDARG00000012788	ENSDART00000010813	foxa3	forkhead box A3 [Source:RefSeq peptide;Acc:NP_571374]
ENSDARG00000045569	ENSDART00000067006	foxb1.2	forkhead box B1.2 [Source:RefSeq peptide;Acc:NP_571360]
ENSDARG00000055398	ENSDART00000077753	foxc1b	forkhead box C1b [Source:RefSeq peptide;Acc:NP_571804]
ENSDARG00000055926	ENSDART00000078341	foxi3a	forkhead box I3a [Source:RefSeq peptide;Acc:NP_944599]
ENSDARG00000037872	ENSDART00000055201	foxk1	forkhead box K1 [Source:RefSeq peptide;Acc:NP_956196]
ENSDARG00000008133	ENSDART00000018764	foxl1	forkhead box L1 [Source:RefSeq peptide;Acc:NP_957278]
ENSDARG00000063540	ENSDART00000092954	foxo1a	forkhead box O1 a [Source:RefSeq peptide;Acc:NP_001070725]
ENSDARG00000023058	ENSDART00000030773	foxo3a	forkhead box O3A [Source:RefSeq peptide;Acc:NP_001009988]
ENSDARG00000042904	ENSDART00000062982	foxo5	forkhead box O5 [Source:RefSeq peptide;Acc:NP_571160]
ENSDARG00000005453	ENSDART00000060861	foxp2	forkhead box P2 [Source:RefSeq peptide;Acc:NP_001025253]
ENSDARG00000055395	ENSDART00000077751	foxq1	forkhead box Q1 [Source:RefSeq peptide;Acc:NP_998072]
ENSDARG00000060790	ENSDART00000086021	FOXRED1	FAD-dependent oxidoreductase domain containing 1 [Source:HGNC Symbol;Acc:26927]
ENSDARG00000044809	ENSDART00000065858	fpgs	folylpolyglutamate synthase [Source:RefSeq peptide;Acc:NP_998602]
ENSDARG00000062402	ENSDART00000090204	frem1b	Fras-related extracellular matrix protein 1b [Source:RefSeq peptide;Acc:NP_001131130]
ENSDARG00000054186	ENSDART00000061786	freqb	neuronal calcium sensor 1b [Source:RefSeq peptide;Acc:NP_001018350]
ENSDARG00000037353	ENSDART00000054349	frs2	fibroblast growth factor receptor substrate 2 [Source:RefSeq peptide;Acc:NP_001002658]
ENSDARG00000018383	ENSDART00000002633	frzb	frizzled-related protein [Source:RefSeq peptide;Acc:NP_571018]
ENSDARG00000015559	ENSDART00000015046	fstl1a	follistatin-like 1a [Source:RefSeq peptide;Acc:NP_001017860]
ENSDARG00000015551	ENSDART00000027329	fth1	ferritin, heavy polypeptide 1 [Source:RefSeq peptide;Acc:NP_571660]
ENSDARG00000044216	ENSDART00000064913	fto	Fto protein Fragment [Source:UniProtKB/TrEMBL;Acc:Q568I7]
ENSDARG00000031565	ENSDART00000048322	ftr67	finTRIM family, member 67 [Source:RefSeq peptide;Acc:NP_001034808]
ENSDARG00000055647	ENSDART00000016758	ftr82	hypothetical protein LOC338307 [Source:RefSeq peptide;Acc:NP_001068571]
ENSDARG00000057089	ENSDART00000079678	ftsj1	FtsJ homolog 1 [Source:RefSeq peptide;Acc:NP_001007385]
ENSDARG00000030830	ENSDART00000049373	ftsjd2	FtsJ methyltransferase domain-containing protein 2 (EC 2.1.1.-) [Source:UniProtKB/Swiss-Prot;Acc:Q803R5]
ENSDARG00000029248	ENSDART00000081442	fubp1	far upstream element binding protein 1 [Source:RefSeq peptide;Acc:NP_998309]
ENSDARG00000035890	ENSDART00000052104	fuca1	fucosidase, alpha-L-1, tissue [Source:RefSeq peptide;Acc:NP_997905]
ENSDARG00000044073	ENSDART00000064700	fuca2	fucosidase, alpha-L- 2, plasma [Source:RefSeq peptide;Acc:NP_001004115]
ENSDARG00000040822	ENSDART00000059837	fundc1	FUN14 domain-containing protein 1 [Source:UniProtKB/Swiss-Prot;Acc:Q6DH87]
ENSDARG00000062909	ENSDART00000091468	furina	furin A [Source:RefSeq peptide;Acc:NP_001038571]
ENSDARG00000070971	ENSDART00000104629	furinb	furin B [Source:RefSeq peptide;Acc:NP_001038574]
ENSDARG00000037968	ENSDART00000055340	fus	hypothetical protein LOC394058 [Source:RefSeq peptide;Acc:NP_957377]
ENSDARG00000016260	ENSDART00000027718	fxr2	fragile X mental retardation, autosomal homolog 2 [Source:RefSeq peptide;Acc:NP_956505]
ENSDARG00000068213	ENSDART00000098520	fzd10	frizzled 10 isoform 1 [Source:RefSeq peptide;Acc:NP_570992]
ENSDARG00000054438	ENSDART00000076636	fzd2	frizzled 2 [Source:RefSeq peptide;Acc:NP_571215]
ENSDARG00000042731	ENSDART00000062703	FZD6	frizzled homolog 6 (Drosophila) [Source:HGNC Symbol;Acc:4044]
ENSDARG00000027589	ENSDART00000039280	fzd7b	frizzled homolog 7b [Source:RefSeq peptide;Acc:NP_739569]
ENSDARG00000015254	ENSDART00000015891	fzr1	fizzy/cell division cycle 20 related 1 [Source:RefSeq peptide;Acc:NP_956547]
ENSDARG00000041051	ENSDART00000060150	g12	Gastrulation-specific protein G12 [Source:UniProtKB/Swiss-Prot;Acc:P47805]
ENSDARG00000001313	ENSDART00000001444	g2e3	G2/M-phase specific E3 ubiquitin ligase [Source:RefSeq peptide;Acc:NP_001003822]
ENSDARG00000017741	ENSDART00000018651	g3bp1	Ras-GTPase-activating protein SH3-domain-binding protein [Source:RefSeq peptide;Acc:NP_956250]
ENSDARG00000031616	ENSDART00000032050	g6pca	glucose-6-phosphatase a, catalytic [Source:RefSeq peptide;Acc:NP_001003512]
ENSDARG00000037018	ENSDART00000053806	gab1	GRB2-associated binding protein 1 [Source:RefSeq peptide;Acc:NP_998522]
ENSDARG00000035557	ENSDART00000051547	gabarap	Gabarap protein Fragment [Source:UniProtKB/TrEMBL;Acc:Q6NZZ7]
ENSDARG00000027200	ENSDART00000039485	gabarapl2	GABA(A) receptor-associated protein-like 2 [Source:RefSeq peptide;Acc:NP_991286]
ENSDARG00000069289	ENSDART00000100700	gabpa	GA-binding protein transcription factor, alpha subunit [Source:RefSeq peptide;Acc:NP_571662]
ENSDARG00000069991	ENSDART00000102325	gadd45a	growth arrest and DNA-damage-inducible, alpha [Source:RefSeq peptide;Acc:NP_001002216]
ENSDARG00000043581	ENSDART00000063996	gadd45al	growth arrest and DNA-damage-inducible, alpha like [Source:RefSeq peptide;Acc:NP_956870]
ENSDARG00000027744	ENSDART00000036939	gadd45b	growth arrest and DNA-damage-inducible, beta [Source:RefSeq peptide;Acc:NP_998196]
ENSDARG00000013576	ENSDART00000005382	gadd45bl	growth arrest and DNA-damage-inducible, beta like [Source:RefSeq peptide;Acc:NP_001012386]
ENSDARG00000019417	ENSDART00000019937	gadd45g	growth arrest and DNA-damage-inducible, gamma [Source:RefSeq peptide;Acc:NP_991254]
ENSDARG00000016474	ENSDART00000028044	galcb	galactosylceramidase [Source:RefSeq peptide;Acc:NP_998276]
ENSDARG00000002401	ENSDART00000005727	gale	UDP-galactose-4-epimerase [Source:RefSeq peptide;Acc:NP_001035389]
ENSDARG00000004059	ENSDART00000012600	galk2	galactokinase 2 [Source:RefSeq peptide;Acc:NP_001007433]
ENSDARG00000063636	ENSDART00000093163	galnt11	N-acetylgalactosaminyltransferase 11 [Source:RefSeq peptide;Acc:NP_001070030]
ENSDARG00000057303	ENSDART00000079928	galnt7	UDP-N-acetyl-alpha-D-galactosamine: polypeptide N-acetylgalactosaminyltransferase 7 [Source:RefSeq peptide;Acc:NP_001018477]
ENSDARG00000070844	ENSDART00000104360	gamt	Guanidinoacetate N-methyltransferase (EC 2.1.1.2) [Source:UniProtKB/Swiss-Prot;Acc:Q71N41]
ENSDARG00000015775	ENSDART00000025036	gap43	growth associated protein 43 [Source:RefSeq peptide;Acc:NP_571416]
ENSDARG00000043457	ENSDART00000063800	gapdh	glyceraldehyde-3-phosphate dehydrogenase [Source:RefSeq peptide;Acc:NP_001108586]
ENSDARG00000039914	ENSDART00000058384	gapdhs	glyceraldehyde-3-phosphate dehydrogenase, spermatogenic [Source:RefSeq peptide;Acc:NP_998259]
ENSDARG00000067984	ENSDART00000098045	gas1b	growth arrest-specific 1b [Source:RefSeq peptide;Acc:NP_001071269]
ENSDARG00000007804	ENSDART00000010092	gas6	growth arrest-specific 6 [Source:RefSeq peptide;Acc:NP_956272]
ENSDARG00000040871	ENSDART00000059907	gas8	growth arrest-specific 8 [Source:RefSeq peptide;Acc:NP_955928]
ENSDARG00000013477	ENSDART00000013714	gata1	GATA-binding protein 1 [Source:RefSeq peptide;Acc:NP_571309]
ENSDARG00000009094	ENSDART00000022731	gata2b	GATA-binding protein 2b [Source:RefSeq peptide;Acc:NP_001002689]
ENSDARG00000016526	ENSDART00000025153	gata3	Transcription factor GATA-3 (GATA-binding factor 3) [Source:UniProtKB/Swiss-Prot;Acc:Q91428]
ENSDARG00000017821	ENSDART00000012194	gata5	GATA-binding protein 5 [Source:RefSeq peptide;Acc:NP_571310]
ENSDARG00000035831	ENSDART00000051998	gata6	GATA-binding protein 6 [Source:RefSeq peptide;Acc:NP_571632]
ENSDARG00000006192	ENSDART00000033103	gatad2a	p66 alpha [Source:RefSeq peptide;Acc:NP_998081]
ENSDARG00000036239	ENSDART00000052641	gatm	L-arginine:glycine amidinotransferase [Source:RefSeq peptide;Acc:NP_955825]
ENSDARG00000018985	ENSDART00000009507	gats	opposite strand transcription unit to Stag3 [Source:RefSeq peptide;Acc:NP_956074]
ENSDARG00000029789	ENSDART00000043609	gb:co360592	Not assigned
ENSDARG00000068503	ENSDART00000035274	gbgt1l4	globoside alpha-1,3-N-acetylgalactosaminyltransferase 1, like 4 [Source:RefSeq peptide;Acc:NP_956419]
ENSDARG00000040059	ENSDART00000058587	gbp	glycogen synthase kinase binding protein [Source:RefSeq peptide;Acc:NP_571517]
ENSDARG00000005643	ENSDART00000007398	gcat	Gcat protein Fragment [Source:UniProtKB/TrEMBL;Acc:Q6NWC4]
ENSDARG00000045541	ENSDART00000024925	gcc1	GRIP and coiled-coil domain containing 1 [Source:RefSeq peptide;Acc:NP_001003599]
ENSDARG00000037057	ENSDART00000053864	gcdh	glutaryl-Coenzyme A dehydrogenase [Source:RefSeq peptide;Acc:NP_957180]
ENSDARG00000038361	ENSDART00000055965	gcdhl	glutaryl-Coenzyme A dehydrogenase, like [Source:RefSeq peptide;Acc:NP_001006024]
ENSDARG00000013340	ENSDART00000012265	gch2	GTP cyclohydrolase 2 [Source:RefSeq peptide;Acc:NP_571742]
ENSDARG00000012187	ENSDART00000015230	gchfr	GTP cyclohydrolase 1 feedback regulatory protein (GTP cyclohydrolase I feedback regulatory protein)(GFRP) [Source:UniProtKB/Swiss-Prot;Acc:Q6PBT6]
ENSDARG00000013095	ENSDART00000017148	gclc	glutamate-cysteine ligase, catalytic subunit [Source:RefSeq peptide;Acc:NP_954971]
ENSDARG00000018953	ENSDART00000020386	gclm	glutamate-cysteine ligase, modifier subunit [Source:RefSeq peptide;Acc:NP_956139]
ENSDARG00000045413	ENSDART00000066780	gcm2	glial cells missing homolog 2 [Source:RefSeq peptide;Acc:NP_001005603]
ENSDARG00000067953	ENSDART00000097948	GCN1L1 (1 of 2)	GCN1 general control of amino-acid synthesis 1-like 1 (yeast) [Source:HGNC Symbol;Acc:4199]
ENSDARG00000035198	ENSDART00000050988	gcnt4	Beta-1,3-galactosyl-O-glycosyl-glycoprotein beta-1,6-N-acetylglucosaminyltransferase 4 (EC 2.4.1.102) [Source:UniProtKB/Swiss-Prot;Acc:Q71SG7]
ENSDARG00000058601	ENSDART00000081488	gdap1	ganglioside-induced differentiation-associated protein 1 [Source:RefSeq peptide;Acc:NP_001018511]
ENSDARG00000021569	ENSDART00000028247	gdap2	Ganglioside-induced differentiation-associated protein 2 [Source:UniProtKB/Swiss-Prot;Acc:Q66HX8]
ENSDARG00000056122	ENSDART00000063388	gdi1	GDP dissociation inhibitor 1 [Source:RefSeq peptide;Acc:NP_001018444]
ENSDARG00000005451	ENSDART00000008584	gdi2	GDP dissociation inhibitor 2 [Source:RefSeq peptide;Acc:NP_955949]
ENSDARG00000017261	ENSDART00000049196	gdpd1	glycerophosphodiester phosphodiesterase domain containing 1 [Source:RefSeq peptide;Acc:NP_001004118]
ENSDARG00000074466	ENSDART00000103748	gdpd3	glycerophosphodiester phosphodiesterase domain containing 1 like [Source:RefSeq peptide;Acc:NP_998366]
ENSDARG00000029112	ENSDART00000048036	gem	GTP binding protein overexpressed in skeletal muscle [Source:RefSeq peptide;Acc:NP_001039314]
ENSDARG00000041252	ENSDART00000060469	gemin4	gemin 4 [Source:RefSeq peptide;Acc:NP_001018154]
ENSDARG00000025301	ENSDART00000028270	gfap	Glial fibrillary acidic protein (GFAP) [Source:UniProtKB/Swiss-Prot;Acc:Q58EE9]
ENSDARG00000070061	ENSDART00000102526	gfer	growth factor, augmenter of liver regeneration (ERV1 homolog, S. cerevisiae) [Source:RefSeq peptide;Acc:NP_001082855]
ENSDARG00000005561	ENSDART00000016314	gfm2	G elongation factor, mitochondrial 2 [Source:RefSeq peptide;Acc:NP_001071013]
ENSDARG00000038537	ENSDART00000038818	gga1	golgi associated, gamma adaptin ear containing, ARF binding protein 1 [Source:RefSeq peptide;Acc:NP_001004000]
ENSDARG00000005085	ENSDART00000014098	ggct	gamma-glutamyl cyclotransferase [Source:RefSeq peptide;Acc:NP_998170]
ENSDARG00000037176	ENSDART00000054063	ggh	gamma-glutamyl hydrolase (conjugase, folylpolygammaglutamyl hydrolase) [Source:RefSeq peptide;Acc:NP_998487]
ENSDARG00000023526	ENSDART00000036280	ggt1	gamma-glutamyltransferase 1 [Source:RefSeq peptide;Acc:NP_956709]
ENSDARG00000052045	ENSDART00000073782	ggt5	gamma-glutamyltransferase 5 [Source:RefSeq peptide;Acc:NP_001116770]
ENSDARG00000038185	ENSDART00000055675	gh1	growth hormone 1 [Source:RefSeq peptide;Acc:NP_001018328]
ENSDARG00000055569	ENSDART00000077948	ghdcl	GH3 domain containing like [Source:RefSeq peptide;Acc:NP_001082827]
ENSDARG00000014573	ENSDART00000034768	GHITM	growth hormone inducible transmembrane protein [Source:HGNC Symbol;Acc:17281]
ENSDARG00000054771	ENSDART00000018886	ghra	growth hormone receptor a [Source:RefSeq peptide;Acc:NP_001077047]
ENSDARG00000007671	ENSDART00000002231	ghrb	growth hormone receptor b [Source:RefSeq peptide;Acc:NP_001104551]
ENSDARG00000054239	ENSDART00000076405	ghrl	ghrelin/obestatin preprohormone [Source:RefSeq peptide;Acc:NP_001077341]
ENSDARG00000002304	ENSDART00000033746	gins2	GINS complex subunit 2 [Source:RefSeq peptide;Acc:NP_001019610]
ENSDARG00000038847	ENSDART00000056723	gins3	GINS complex subunit 3 [Source:RefSeq peptide;Acc:NP_001002874]
ENSDARG00000009488	ENSDART00000003465	gipc2	GIPC PDZ domain containing family, member 2 [Source:RefSeq peptide;Acc:NP_957224]
ENSDARG00000062864	ENSDART00000091351	gk5	Putative glycerol kinase 5 (EC 2.7.1.30)(ATP:glycerol 3-phosphotransferase) [Source:UniProtKB/Swiss-Prot;Acc:A0JPE9]
ENSDARG00000068123	ENSDART00000028009	gkap1	G kinase-anchoring protein 1 [Source:UniProtKB/Swiss-Prot;Acc:Q6NWC9]
ENSDARG00000068123	ENSDART00000098319	gkap1	G kinase-anchoring protein 1 [Source:UniProtKB/Swiss-Prot;Acc:Q6NWC9]
ENSDARG00000036155	ENSDART00000052499	gla	galactosidase, alpha [Source:RefSeq peptide;Acc:NP_001006103]
ENSDARG00000029955	ENSDART00000047191	glb1l	wu:fj54e10 [Source:RefSeq peptide;Acc:NP_001116328]
ENSDARG00000008503	ENSDART00000036854	glcci1	glucocorticoid induced transcript 1 [Source:RefSeq peptide;Acc:NP_001073419]
ENSDARG00000035120	ENSDART00000050847	gldc	glycine dehydrogenase (decarboxylating) [Source:RefSeq peptide;Acc:NP_955848]
ENSDARG00000052131	ENSDART00000058992	gli3	GLI-Kruppel family member GLI3 [Source:RefSeq peptide;Acc:NP_991291]
ENSDARG00000016837	ENSDART00000005625	glipr2l	GLI pathogenesis-related 2 [Source:RefSeq peptide;Acc:NP_001005978]
ENSDARG00000069726	ENSDART00000085375	glis3	GLIS family zinc finger 3 [Source:RefSeq peptide;Acc:NP_001074076]
ENSDARG00000058267	ENSDART00000081094	glmna	glomulin, FKBP associated protein a [Source:RefSeq peptide;Acc:NP_001007416]
ENSDARG00000068978	ENSDART00000099984	glo1	glyoxalase 1 [Source:RefSeq peptide;Acc:NP_998316]
ENSDARG00000042509	ENSDART00000062335	glod4	glyoxalase domain containing 4 [Source:RefSeq peptide;Acc:NP_001004613]
ENSDARG00000028106	ENSDART00000031786	glrx	glutaredoxin (thioltransferase) [Source:RefSeq peptide;Acc:NP_001005942]
ENSDARG00000042631	ENSDART00000062537	glrx2	glutaredoxin 2 [Source:RefSeq peptide;Acc:NP_001002404]
ENSDARG00000031439	ENSDART00000040390	glrx3	Glutaredoxin 3 [Source:UniProtKB/Swiss-Prot;Acc:Q5XJ54]
ENSDARG00000043665	ENSDART00000064112	glrx5	glutaredoxin 5 [Source:RefSeq peptide;Acc:NP_998186]
ENSDARG00000040157	ENSDART00000058735	glt8d1	Glycosyltransferase 8 domain-containing protein 1 (EC 2.4.1.-) [Source:UniProtKB/Swiss-Prot;Acc:Q5U3H3]
ENSDARG00000008816	ENSDART00000016946	glud1a	glutamate dehydrogenase 1a [Source:RefSeq peptide;Acc:NP_997741]
ENSDARG00000002414	ENSDART00000026657	glud1b	glutamate dehydrogenase 1 [Source:RefSeq peptide;Acc:NP_955839]
ENSDARG00000069054	ENSDART00000100170	glula	glutamine synthetase 1 [Source:RefSeq peptide;Acc:NP_853537]
ENSDARG00000017339	ENSDART00000021813	glulb	glutamine synthetase b [Source:RefSeq peptide;Acc:NP_878286]
ENSDARG00000028327	ENSDART00000030211	gmfb	glia maturation factor beta [Source:RefSeq peptide;Acc:NP_998275]
ENSDARG00000035957	ENSDART00000052185	gmnn	geminin, DNA replication inhibitor [Source:RefSeq peptide;Acc:NP_956380]
ENSDARG00000017658	ENSDART00000002826	gmppb	GDP-mannose pyrophosphorylase B Fragment [Source:UniProtKB/TrEMBL;Acc:B7TWQ6]
ENSDARG00000016160	ENSDART00000050130	gmpr	guanosine monophosphate reductase [Source:RefSeq peptide;Acc:NP_001018448]
ENSDARG00000025826	ENSDART00000050332	gna12	guanine nucleotide binding protein (G protein) alpha 12 [Source:RefSeq peptide;Acc:NP_001013295]
ENSDARG00000035178	ENSDART00000018025	gna14	guanine nucleotide binding protein (G protein), alpha 14 [Source:RefSeq peptide;Acc:NP_001003753]
ENSDARG00000021647	ENSDART00000036531	gnai1	guanine nucleotide binding protein (G protein), alpha inhibiting activity polypeptide 1 [Source:RefSeq peptide;Acc:NP_957265]
ENSDARG00000017294	ENSDART00000024181	gnai2	guanine nucleotide-binding protein Gi2 alpha-subunit [Source:RefSeq peptide;Acc:NP_956136]
ENSDARG00000018174	ENSDART00000034039	gnai2l	guanine nucleotide binding protein (G protein), alpha inhibiting activity polypeptide 2, like [Source:RefSeq peptide;Acc:NP_001001818]
ENSDARG00000030644	ENSDART00000047528	gnai3	guanine nucleotide binding protein (G protein), alpha inhibiting activity polypeptide 3 [Source:RefSeq peptide;Acc:NP_001104720]
ENSDARG00000044760	ENSDART00000046298	gnaia	guanine nucleotide binding protein (G protein), alpha inhibiting activity polypeptide a [Source:RefSeq peptide;Acc:NP_942100]
ENSDARG00000016676	ENSDART00000011893	gnao1a	guanine nucleotide binding protein (G protein), alpha activating activity polypeptide O, a [Source:RefSeq peptide;Acc:NP_957081]
ENSDARG00000036058	ENSDART00000052346	gnao1b	guanine nucleotide binding protein (G protein), alpha activating activity polypeptide O, b [Source:RefSeq peptide;Acc:NP_957122]
ENSDARG00000044199	ENSDART00000064896	gnat1	rod-type transducin alpha subunit [Source:RefSeq peptide;Acc:NP_571943]
ENSDARG00000042529	ENSDART00000062363	gnat2	guanine nucleotide binding protein (G protein), alpha transducing activity polypeptide 2 [Source:RefSeq peptide;Acc:NP_571944]
ENSDARG00000060360	ENSDART00000084989	gnb1	Guanine nucleotide-binding protein G(I)/G(S)/G(T) subunit beta-1 (Transducin beta chain 1) [Source:UniProtKB/Swiss-Prot;Acc:Q6PH57]
ENSDARG00000005944	ENSDART00000015309	gnb1l	Guanine nucleotide-binding protein G(I)/G(S)/G(T) subunit beta-1 (Transducin beta chain 1) [Source:UniProtKB/Swiss-Prot;Acc:Q6PH57]
ENSDARG00000041619	ENSDART00000061001	gnb2l1	Guanine nucleotide-binding protein subunit beta-2-like 1 (Receptor of activated protein kinase C)(RACK) [Source:UniProtKB/Swiss-Prot;Acc:O42248]
ENSDARG00000002696	ENSDART00000005547	gnb3	guanine nucleotide binding protein (G protein), beta polypeptide 3 [Source:RefSeq peptide;Acc:NP_998367]
ENSDARG00000004358	ENSDART00000012673	gnb3l	guanine nucleotide binding protein (G protein), beta polypeptide 3, like [Source:RefSeq peptide;Acc:NP_001002437]
ENSDARG00000034480	ENSDART00000045015	GNB4 (1 of 2)	guanine nucleotide binding protein (G protein), beta polypeptide 4 [Source:HGNC Symbol;Acc:20731]
ENSDARG00000055377	ENSDART00000077724	gnb5	guanine nucleotide binding protein (G protein), beta 5 [Source:RefSeq peptide;Acc:NP_957040]
ENSDARG00000037634	ENSDART00000054814	gne	glucosamine (UDP-N-acetyl)-2-epimerase/N-acetylmannosamine kinase [Source:RefSeq peptide;Acc:NP_957177]
ENSDARG00000003375	ENSDART00000019281	gng12	guanine nucleotide binding protein (G protein), gamma 12 [Source:RefSeq peptide;Acc:NP_998477]
ENSDARG00000056831	ENSDART00000079398	gng2	guanine nucleotide-binding protein gamma 2 [Source:RefSeq peptide;Acc:NP_001037783]
ENSDARG00000070003	ENSDART00000102353	gng2	guanine nucleotide-binding protein gamma 2 [Source:RefSeq peptide;Acc:NP_001037783]
ENSDARG00000009553	ENSDART00000004109	gng3	guanine nucleotide binding protein (G protein), gamma 3 [Source:RefSeq peptide;Acc:NP_571916]
ENSDARG00000039830	ENSDART00000058258	gng5	guanine nucleotide binding protein gamma 5 [Source:RefSeq peptide;Acc:NP_999886]
ENSDARG00000038693	ENSDART00000056514	gng7	guanine nucleotide binding protein (G protein), gamma 7 [Source:RefSeq peptide;Acc:NP_001002397]
ENSDARG00000035798	ENSDART00000051950	gngt1	guanine nucleotide binding protein (G protein), gamma transducing activity polypeptide 1 [Source:RefSeq peptide;Acc:NP_956261]
ENSDARG00000010680	ENSDART00000024136	gngt2	Gngt2 protein [Source:UniProtKB/TrEMBL;Acc:Q6PBR4]
ENSDARG00000061789	ENSDART00000088513	gnl1	guanine nucleotide binding protein-like 1 [Source:RefSeq peptide;Acc:NP_001070721]
ENSDARG00000053225	ENSDART00000075222	gnl2	guanine nucleotide binding protein-like 2 (nucleolar) [Source:RefSeq peptide;Acc:NP_998389]
ENSDARG00000020595	ENSDART00000026249	gnl3l	guanine nucleotide binding protein-like 3 (nucleolar)-like [Source:RefSeq peptide;Acc:NP_001002875]
ENSDARG00000006840	ENSDART00000024379	gnmt	glycine N-methyltransferase [Source:RefSeq peptide;Acc:NP_997981]
ENSDARG00000037307	ENSDART00000054266	gnpda1	glucosamine-6-phosphate deaminase 1 [Source:RefSeq peptide;Acc:NP_001017867]
ENSDARG00000030153	ENSDART00000040445	gnptab	N-acetylglucosamine-1-phosphotransferase subunits alpha/beta Precursor (EC 2.7.8.17)(GlcNAc-1-phosphotransferase subunits alpha/beta)(Stealth protein gnptab)(UDP-N-acetylglucosamine-1-phosphotransferase subunits alpha/beta) [Contains N-acetylglucosamine-1-phosphotransferase subunit alpha;N-acetylglucosamine-1-phosphotransferase subunit beta] [Source:UniProtKB/Swiss-Prot;Acc:Q5RGJ8]
ENSDARG00000038566	ENSDART00000056302	gnptg	N-acetylglucosamine-1-phosphate transferase, gamma subunit [Source:RefSeq peptide;Acc:NP_001002057]
ENSDARG00000061951	ENSDART00000088963	golgb1	Novel protein Fragment [Source:UniProtKB/TrEMBL;Acc:Q1LWS3]
ENSDARG00000069097	ENSDART00000100274	golgb1	Novel protein Fragment [Source:UniProtKB/TrEMBL;Acc:Q1LWS4]
ENSDARG00000052851	ENSDART00000051070	golph3	golgi phosphoprotein 3 [Source:RefSeq peptide;Acc:NP_001006105]
ENSDARG00000042031	ENSDART00000061592	gorab	RAB6-interacting golgin (N-terminal kinase-like-binding protein 1)(NTKL-binding protein 1)(NTKL-BP1)(SCY1-like 1-binding protein 1)(SCYL1-binding protein 1)(SCYL1-BP1) [Source:UniProtKB/Swiss-Prot;Acc:Q7T320]
ENSDARG00000015126	ENSDART00000013743	gorasp2	golgi reassembly stacking protein 2 [Source:RefSeq peptide;Acc:NP_956997]
ENSDARG00000053070	ENSDART00000075039	gosr2	membrin [Source:RefSeq peptide;Acc:NP_955982]
ENSDARG00000039093	ENSDART00000057090	got1	glutamic-oxaloacetic transaminase 1, soluble [Source:RefSeq peptide;Acc:NP_998222]
ENSDARG00000041068	ENSDART00000060166	got2a	glutamic-oxaloacetic transaminase 2a, mitochondrial (aspartate aminotransferase 2) [Source:RefSeq peptide;Acc:NP_998544]
ENSDARG00000005840	ENSDART00000007767	got2b	glutamate oxaloacetate transaminase 2 [Source:RefSeq peptide;Acc:NP_956283]
ENSDARG00000040898	ENSDART00000059939	GPA33 (2 of 2)	glycoprotein A33 (transmembrane) [Source:HGNC Symbol;Acc:4445]
ENSDARG00000033418	ENSDART00000009386	gpatch1	Gpatch1 protein Fragment [Source:UniProtKB/TrEMBL;Acc:A0JMC1]
ENSDARG00000059768	ENSDART00000083433	gpatch8	LOC565404 protein Fragment [Source:UniProtKB/TrEMBL;Acc:A0JMH8]
ENSDARG00000043701	ENSDART00000064172	gpd1a	glycerol-3-phosphate dehydrogenase 1a [Source:RefSeq peptide;Acc:NP_001017709]
ENSDARG00000043180	ENSDART00000063395	gpd1b	glycerol-3-phosphate dehydrogenase 1b [Source:RefSeq peptide;Acc:NP_956000]
ENSDARG00000012987	ENSDART00000022437	gpia	glucose phosphate isomerase a [Source:RefSeq peptide;Acc:NP_658909]
ENSDARG00000005161	ENSDART00000020914	gpib	glucose phosphate isomerase b [Source:RefSeq peptide;Acc:NP_658910]
ENSDARG00000055455	ENSDART00000058503	gpm6aa	glycoprotein M6Aa [Source:RefSeq peptide;Acc:NP_998365]
ENSDARG00000069820	ENSDART00000101912	gpn2	GPN-loop GTPase 2 (ATP-binding domain 1 family member B) [Source:UniProtKB/Swiss-Prot;Acc:Q6PUR6]
ENSDARG00000069525	ENSDART00000065755	gpn3	GPN-loop GTPase 3 (ATP-binding domain 1 family member C) [Source:UniProtKB/Swiss-Prot;Acc:Q6ZM63]
ENSDARG00000067982	ENSDART00000098036	gpr107	G protein-coupled receptor 107 [Source:RefSeq peptide;Acc:NP_001073515]
ENSDARG00000054137	ENSDART00000076275	gpr126	Novel protein similar to human G protein-coupled receptor 126 (GPR126) Fragment [Source:UniProtKB/TrEMBL;Acc:Q5RJ49]
ENSDARG00000045289	ENSDART00000066604	gpr137ba	G protein-coupled receptor 137ba [Source:RefSeq peptide;Acc:NP_001007434]
ENSDARG00000037244	ENSDART00000054183	gpr137bb	G protein-coupled receptor 137bb [Source:RefSeq peptide;Acc:NP_001002691]
ENSDARG00000059610	ENSDART00000083024	gpr146	G protein-coupled receptor 146 [Source:RefSeq peptide;Acc:NP_001073488]
ENSDARG00000034975	ENSDART00000054337	gpr157	G protein-coupled receptor 157 [Source:RefSeq peptide;Acc:NP_001029346]
ENSDARG00000055659	ENSDART00000078051	gpr161	G-protein coupled receptor 161 [Source:UniProtKB/Swiss-Prot;Acc:Q90X46]
ENSDARG00000009534	ENSDART00000016369	gpr177	G protein-coupled receptor 177 [Source:RefSeq peptide;Acc:NP_998311]
ENSDARG00000036616	ENSDART00000053189	gpr182	G protein-coupled receptor 182 [Source:RefSeq peptide;Acc:NP_001018314]
ENSDARG00000010317	ENSDART00000003193	gpr183	G protein-coupled receptor 183 [Source:RefSeq peptide;Acc:NP_001092711]
ENSDARG00000021137	ENSDART00000008043	gpr98	G-protein coupled receptor 98 Precursor (Monogenic audiogenic seizure susceptibility protein 1 homolog)(Very large G-protein coupled receptor 1) [Source:UniProtKB/Swiss-Prot;Acc:Q6JAN0]
ENSDARG00000076785	ENSDART00000059506	gps1	G protein pathway suppressor 1 [Source:RefSeq peptide;Acc:NP_001071227]
ENSDARG00000035558	ENSDART00000051548	gps2	G protein pathway suppressor 2 [Source:RefSeq peptide;Acc:NP_957267]
ENSDARG00000017311	ENSDART00000024034	gpsm2	G-protein signalling modulator 2 (AGS3-like, C. elegans) [Source:RefSeq peptide;Acc:NP_956732]
ENSDARG00000019541	ENSDART00000005667	gpt2l	Alanine aminotransferase 2-like (ALT2)(EC 2.6.1.2)(Glutamic--pyruvic transaminase 2)(Glutamate pyruvate transaminase 2)(GPT 2)(Glutamic--alanine transaminase 2) [Source:UniProtKB/Swiss-Prot;Acc:Q6NYL5]
ENSDARG00000018146	ENSDART00000025033	gpx1a	glutathione peroxidase 1 [Source:RefSeq peptide;Acc:NP_001007282]
ENSDARG00000006207	ENSDART00000015277	gpx1b	glutathione peroxidase 1b [Source:RefSeq peptide;Acc:NP_001004634]
ENSDARG00000005414	ENSDART00000055171	grap	GRB2-related adaptor protein [Source:RefSeq peptide;Acc:NP_001018409]
ENSDARG00000006468	ENSDART00000020381	grap2a	GRB2-related adaptor protein 2 [Source:RefSeq peptide;Acc:NP_001017756]
ENSDARG00000009894	ENSDART00000033585	grap2b	hypothetical protein LOC393651 [Source:RefSeq peptide;Acc:NP_956972]
ENSDARG00000002013	ENSDART00000042172	grb10	growth factor receptor-bound protein 10 [Source:RefSeq peptide;Acc:NP_001004287]
ENSDARG00000038059	ENSDART00000055473	grb2	growth factor receptor-bound protein 2 [Source:RefSeq peptide;Acc:NP_998200]
ENSDARG00000029546	ENSDART00000043382	grem1a	gremlin 1 homolog a, cysteine knot superfamily [Source:RefSeq peptide;Acc:NP_998017]
ENSDARG00000005001	ENSDART00000024960	grem2	gremlin 2, cysteine knot superfamily [Source:RefSeq peptide;Acc:NP_001017704]
ENSDARG00000058342	ENSDART00000081195	grhl2a	hypothetical protein LOC555744 [Source:RefSeq peptide;Acc:NP_001025263]
ENSDARG00000068264	ENSDART00000098640	grhpr	glyoxylate reductase/hydroxypyruvate reductase [Source:RefSeq peptide;Acc:NP_001018361]
ENSDARG00000033382	ENSDART00000049687	grifin	Grifin (Galectin-related inter-fiber protein)(DrGRIFIN) [Source:UniProtKB/Swiss-Prot;Acc:Q6DGJ1]
ENSDARG00000011184	ENSDART00000002730	grk1b	G protein-coupled receptor kinase 1 b [Source:RefSeq peptide;Acc:NP_001017711]
ENSDARG00000035818	ENSDART00000051972	grn1	granulin 1 [Source:RefSeq peptide;Acc:NP_001018638]
ENSDARG00000035817	ENSDART00000051970	grn2	granulin 2 [Source:RefSeq peptide;Acc:NP_997921]
ENSDARG00000004954	ENSDART00000013299	grna	granulin-a [Source:RefSeq peptide;Acc:NP_001001949]
ENSDARG00000010021	ENSDART00000016803	grpel1	GrpE-like 1, mitochondrial [Source:RefSeq peptide;Acc:NP_001032461]
ENSDARG00000053021	ENSDART00000074973	grsf1	G-rich RNA sequence binding factor 1 [Source:RefSeq peptide;Acc:NP_001039317]
ENSDARG00000030269	ENSDART00000045754	grtp1b	growth hormone regulated TBC protein 1b [Source:RefSeq peptide;Acc:NP_001017810]
ENSDARG00000004806	ENSDART00000015262	grwd1	glutamate-rich WD repeat containing 1 [Source:RefSeq peptide;Acc:NP_001003509]
ENSDARG00000037390	ENSDART00000054408	gsg1l	Germ cell-specific gene 1-like protein (GSG1-like protein) [Source:UniProtKB/Swiss-Prot;Acc:Q4V922]
ENSDARG00000015681	ENSDART00000024935	gsk3a	glycogen synthase kinase 3 alpha [Source:RefSeq peptide;Acc:NP_571465]
ENSDARG00000011459	ENSDART00000020048	gsna	gelsolin a [Source:RefSeq peptide;Acc:NP_001012312]
ENSDARG00000045262	ENSDART00000047110	gsnb	gelsolin b [Source:RefSeq peptide;Acc:NP_001082813]
ENSDARG00000031048	ENSDART00000041711	gspt1	G1 to S phase transition 1 [Source:RefSeq peptide;Acc:NP_001003992]
ENSDARG00000014123	ENSDART00000016780	gspt1l	G1 to S phase transition 1, like [Source:RefSeq peptide;Acc:NP_942101]
ENSDARG00000005039	ENSDART00000018837	gstp1	glutathione S-transferase pi [Source:RefSeq peptide;Acc:NP_571809]
ENSDARG00000042428	ENSDART00000062220	gstt1a	Not assigned
ENSDARG00000017388	ENSDART00000015841	gstt1b	glutathione S-transferase theta 1b [Source:RefSeq peptide;Acc:NP_956878]
ENSDARG00000011000	ENSDART00000006443	gtf2a1	general transcription factor IIA, 1 [Source:RefSeq peptide;Acc:NP_997822]
ENSDARG00000019489	ENSDART00000023346	gtf2b	general transcription factor IIB [Source:RefSeq peptide;Acc:NP_955991]
ENSDARG00000012672	ENSDART00000016488	gtf2e2	general transcription factor IIE, polypeptide 2, beta [Source:RefSeq peptide;Acc:NP_997896]
ENSDARG00000032129	ENSDART00000026090	gtf2f1	general transcription factor IIF, polypeptide 1 [Source:RefSeq peptide;Acc:NP_956023]
ENSDARG00000069910	ENSDART00000077744	gtf2f2	general transcription factor IIF, polypeptide 2, 30kDa [Source:RefSeq peptide;Acc:NP_001096603]
ENSDARG00000016514	ENSDART00000007587	gtf2h2	general transcription factor IIH, polypeptide 2 [Source:RefSeq peptide;Acc:NP_963875]
ENSDARG00000031604	ENSDART00000097241	GTF2H3 (2 of 2)	general transcription factor IIH, polypeptide 3, 34kDa [Source:HGNC Symbol;Acc:4657]
ENSDARG00000036071	ENSDART00000052359	gtf2h4	general transcription factor IIH, polypeptide 4 [Source:RefSeq peptide;Acc:NP_956221]
ENSDARG00000056099	ENSDART00000078535	gtf2h5	general transcription factor IIH, polypeptide 5 [Source:RefSeq peptide;Acc:NP_001127834]
ENSDARG00000030267	ENSDART00000049331	gtf3aa	general transcription factor IIIAa [Source:RefSeq peptide;Acc:NP_001003866]
ENSDARG00000067979	ENSDART00000091835	gtf3c5	Not assigned
ENSDARG00000053467	ENSDART00000075501	gtpbp1	GTP binding protein 1 [Source:RefSeq peptide;Acc:NP_998640]
ENSDARG00000040300	ENSDART00000058970	gtpbp10	GTP-binding protein 10 [Source:UniProtKB/Swiss-Prot;Acc:Q6DHF7]
ENSDARG00000042900	ENSDART00000062970	gtpbp1l	GTP binding protein 1, like [Source:RefSeq peptide;Acc:NP_001019982]
ENSDARG00000018650	ENSDART00000022526	gtpbp3	tRNA modification GTPase GTPBP3, mitochondrial Precursor (GTP-binding protein 3) [Source:UniProtKB/Swiss-Prot;Acc:Q501Z5]
ENSDARG00000018961	ENSDART00000026339	gtpbp4	GTP binding protein 4 [Source:RefSeq peptide;Acc:NP_956145]
ENSDARG00000069386	ENSDART00000078567	gtpbpl	GTP binding protein like isoform 1 [Source:RefSeq peptide;Acc:NP_001002140]
ENSDARG00000013393	ENSDART00000007122	guca1b	guanylate cyclase activator 1B [Source:RefSeq peptide;Acc:NP_571946]
ENSDARG00000030758	ENSDART00000043226	guca1c	guanylate cyclase activator 1C [Source:RefSeq peptide;Acc:NP_919374]
ENSDARG00000005776	ENSDART00000022959	guk1	guanylate kinase 1 [Source:RefSeq peptide;Acc:NP_957018]
ENSDARG00000011934	ENSDART00000025962	gyg1	glycogenin 1 [Source:RefSeq peptide;Acc:NP_998675]
ENSDARG00000016875	ENSDART00000008711	gys1	glycogen synthase 1 (muscle) [Source:RefSeq peptide;Acc:NP_957474]
[truncated: 5,909 more rows]

## Sheet: DEG_Ni
Ensembl Gene ID	Ensembl Transcript ID	Associated Gene Name	Description	low	mid	high
ENSDARG00000068219	ENSDART00000098528	A2BIK3_DANRE	Novel protein similar to vertebrate UDP-GlcNAc:betaGal beta-1,3-N-acetylglucosaminyltransferase 1 (B3GNT1) [Source:UniProtKB/TrEMBL;Acc:A2BIK3]	2.01788	2.17851	1.8008
ENSDARG00000070960	ENSDART00000104622	A3KPI8_DANRE	Novel protein Fragment [Source:UniProtKB/TrEMBL;Acc:A3KPI8]	-1.72379	-1.79845	-1.95255
ENSDARG00000007216	ENSDART00000015777	abce1	ATP-binding cassette, sub-family E (OABP), member 1 isoform 1 [Source:RefSeq peptide;Acc:NP_998718]	2.08508	1.96803	1.87144
ENSDARG00000038785	ENSDART00000056640	abcf2	ATP-binding cassette, sub-family F (GCN20), member 2 [Source:RefSeq peptide;Acc:NP_958472]	2.26134	2.06776	2.43967
ENSDARG00000010347	ENSDART00000023797	acer1	Alkaline ceramidase 1 (Alkaline CDase 1)(AlkCDase 1)(EC 3.5.1.23)(N-acylsphingosine amidohydrolase 3)(Acylsphingosine deacylase 3) [Source:UniProtKB/Swiss-Prot;Acc:Q568I2]	2.96396	2.93554	3.32425
ENSDARG00000010752	ENSDART00000002453	acsl4l	Acsl4l protein Fragment [Source:UniProtKB/TrEMBL;Acc:Q7SXQ9]	1.61502	2.17662	2.582
ENSDARG00000001452	ENSDART00000001678	adam8a	a disintegrin and metalloproteinase domain 8a [Source:RefSeq peptide;Acc:NP_956931]	1.48046	1.85235	2.22519
ENSDARG00000070480	ENSDART00000103475	agr2	anterior gradient 2 homolog [Source:RefSeq peptide;Acc:NP_001012499]	1.78695	1.80853	2.13353
ENSDARG00000016412	ENSDART00000010918	agt	angiotensinogen [Source:RefSeq peptide;Acc:NP_932329]	1.32398	1.66324	2.24344
ENSDARG00000011127	ENSDART00000029771	ahsa1l	AHA1, activator of heat shock protein ATPase homolog 1, like [Source:RefSeq peptide;Acc:NP_997767]	1.843	1.85278	1.86375
ENSDARG00000070399	ENSDART00000103257	alg2	alpha-1,3-mannosyltransferase ALG2 [Source:RefSeq peptide;Acc:NP_001098406]	2.08726	2.00412	2.34197
ENSDARG00000003216	ENSDART00000011967	anxa2a	annexin A2a [Source:RefSeq peptide;Acc:NP_861426]	1.6291	1.6845	1.91536
ENSDARG00000020054	ENSDART00000043711	aox1	Novel protein similar to vertebrate aldehyde oxidase 1 (AOX1) Fragment [Source:UniProtKB/TrEMBL;Acc:Q1LVZ9]	-1.59311	-1.69778	-1.85237
ENSDARG00000033182	ENSDART00000040810	arl4l	ADP-ribosylation factor-like 4, like [Source:RefSeq peptide;Acc:NP_956612]	-1.86105	-1.39077	-1.26985
ENSDARG00000012948	ENSDART00000059213	B8JI84_DANRE	Novel protein similar to vertebrate ankyrin repeat and SOCS box-containing 10 (ASB10) Fragment [Source:UniProtKB/TrEMBL;Acc:B8JI84]	1.83081	1.93228	1.8491
ENSDARG00000037746	ENSDART00000054987	bactin1	Actin, cytoplasmic 1 (Beta-actin-1) [Contains Actin, cytoplasmic 1, N-terminally processed] [Source:UniProtKB/Swiss-Prot;Acc:Q7ZVI7]	1.67186	1.71894	1.89414
ENSDARG00000045549	ENSDART00000066977	bik	BCL2-interacting killer (apoptosis-inducing) [Source:RefSeq peptide;Acc:NP_001038503]	-1.68685	-1.74754	-1.97985
ENSDARG00000045254	ENSDART00000066556	C7orf50	Uncharacterized protein C7orf50 [Source:UniProtKB/Swiss-Prot;Acc:Q9BRJ6]	1.98029	2.15101	2.43969
ENSDARG00000020103	ENSDART00000025570	calrl	calreticulin like [Source:RefSeq peptide;Acc:NP_958873]	2.03319	2.00302	2.24008
ENSDARG00000012341	ENSDART00000007732	capn9	calpain 9 [Source:RefSeq peptide;Acc:NP_001003501]	2.70215	2.52492	2.60087
ENSDARG00000052039	ENSDART00000073778	caspb	caspase b [Source:RefSeq peptide;Acc:NP_690840]	2.39181	2.14731	2.58053
ENSDARG00000016691	ENSDART00000026559	cd9l	CD9 antigen, like [Source:RefSeq peptide;Acc:NP_998593]	1.5725	1.74296	1.86243
ENSDARG00000042725	ENSDART00000062702	cebpb	CCAAT/enhancer binding protein beta [Source:RefSeq peptide;Acc:NP_571959]	3.0772	3.54464	4.352
ENSDARG00000041569	ENSDART00000037317	ces2	carboxylesterase 2-like [Source:RefSeq peptide;Acc:NP_001070720]	-2.08215	-2.05028	-2.37071
ENSDARG00000041595	ENSDART00000043715	ces3	Novel protein similar to vertebrate carboxylesterase family [Source:UniProtKB/TrEMBL;Acc:Q1LUZ9]	-2.0702	-1.82768	-2.20569
ENSDARG00000045190	ENSDART00000066439	ch25h	Cholesterol 25-hydroxylase-like protein A (EC 1.14.99.-) [Source:UniProtKB/Swiss-Prot;Acc:Q5PRC0]	2.50552	2.4944	3.11707
ENSDARG00000060316	ENSDART00000084861	cish	cytokine inducible SH2-containing protein [Source:RefSeq peptide;Acc:NP_001070085]	2.28682	2.11899	1.96892
ENSDARG00000014047	ENSDART00000006173	cldn7	Claudin-like protein ZF4A22 (Claudin-7) [Source:UniProtKB/Swiss-Prot;Acc:Q9YH92]	1.72719	1.54664	1.85021
ENSDARG00000009544	ENSDART00000021664	cldnb	claudin b [Source:RefSeq peptide;Acc:NP_571838]	1.73802	1.73866	1.93575
ENSDARG00000043133	ENSDART00000063325	cldnf	claudin f [Source:RefSeq peptide;Acc:NP_571841]	2.10064	1.81168	1.94026
ENSDARG00000012405	ENSDART00000009393	col1a1	collagen, type I, alpha 1 [Source:RefSeq peptide;Acc:NP_954684]	-2.30092	-1.54301	-1.95899
ENSDARG00000020007	ENSDART00000042990	col1a2	collagen, type I, alpha 2 [Source:RefSeq peptide;Acc:NP_892013]	-2.22904	-1.62168	-1.89069
ENSDARG00000035809	ENSDART00000015092	col1a3	collagen, type I, alpha 3 [Source:RefSeq peptide;Acc:NP_958886]	-2.41422	-1.58971	-1.84438
ENSDARG00000029071	ENSDART00000048383	creld2	Cysteine-rich with EGF-like domain protein 2 Precursor [Source:UniProtKB/Swiss-Prot;Acc:Q7SXF6]	2.4024	2.2614	2.58494
ENSDARG00000030700	ENSDART00000017330	ctps	CTP synthase 1 (EC 6.3.4.2)(UTP--ammonia ligase 1)(CTP synthetase 1) [Source:UniProtKB/Swiss-Prot;Acc:Q6PEI7]	2.20888	1.87592	2.25055
ENSDARG00000007099	ENSDART00000009790	cx43.4	Gap junction gamma-1 protein (Gap junction alpha-7 protein)(Connexin-43.4)(Cx43.4) [Source:UniProtKB/Swiss-Prot;Acc:Q92052]	2.80285	2.67563	3.09496
ENSDARG00000053954	ENSDART00000076073	cyb5b	cytochrome b5 type B [Source:RefSeq peptide;Acc:NP_998041]	1.9532	1.75157	2.4457
ENSDARG00000062132	ENSDART00000089480	cyp4v2	cytochrome P450, family 4, subfamily V, polypeptide 2 [Source:RefSeq peptide;Acc:NP_001071070]	-2.03872	-2.55892	-2.97897
ENSDARG00000035601	ENSDART00000051611	dao.3	D-amino acid oxidase [Source:RefSeq peptide;Acc:NP_991257]	-2.32768	-3.02269	-2.87621
ENSDARG00000030789	ENSDART00000048753	ddx18	DEAD (Asp-Glu-Ala-Asp) box polypeptide 18 [Source:RefSeq peptide;Acc:NP_001003411]	1.82395	1.79756	1.93792
ENSDARG00000042544	ENSDART00000062396	degs2	degenerative spermatocyte homolog 2, lipid desaturase [Source:RefSeq peptide;Acc:NP_001156838]	2.37559	2.27684	2.4639
ENSDARG00000042112	ENSDART00000040114	dio1	deiodinase, iodothyronine, type I [Source:RefSeq peptide;Acc:NP_001007284]	-2.25911	-1.67397	-1.97959
ENSDARG00000016484	ENSDART00000017176	dkc1	dyskerin [Source:RefSeq peptide;Acc:NP_001028279]	2.27551	2.17003	2.47982
ENSDARG00000051762	ENSDART00000073440	DNAJA4	DnaJ (Hsp40) homolog, subfamily A, member 4 [Source:HGNC Symbol;Acc:14885]	1.89912	1.6983	1.71769
ENSDARG00000015088	ENSDART00000013282	dnajb11	DnaJ (Hsp40) homolog, subfamily B, member 11 [Source:RefSeq peptide;Acc:NP_942116]	2.41943	2.46901	2.72182
ENSDARG00000019307	ENSDART00000020249	dusp5	dual specificity phosphatase 5 [Source:RefSeq peptide;Acc:NP_997730]	2.00723	2.15799	2.56508
ENSDARG00000045958	ENSDART00000067544	EGFL6	EGF-like-domain, multiple 6 [Source:HGNC Symbol;Acc:3235]	-1.95434	-1.57325	-1.70571
ENSDARG00000013847	ENSDART00000027219	egfr	epidermal growth factor receptor [Source:RefSeq peptide;Acc:NP_919405]	1.45961	1.93907	2.07129
ENSDARG00000032553	ENSDART00000042226	egln3	egl nine homolog 3 [Source:RefSeq peptide;Acc:NP_998475]	1.62518	1.87375	2.06396
ENSDARG00000044098	ENSDART00000064749	egr2a	early growth response 2a [Source:RefSeq peptide;Acc:NP_899184]	3.40133	5.66313	6.47291
ENSDARG00000052115	ENSDART00000073907	ehf	ets homologous factor [Source:RefSeq peptide;Acc:NP_001034911]	1.96766	1.99878	1.71777
ENSDARG00000040268	ENSDART00000058913	eif4a1a	eukaryotic translation initiation factor 4A, isoform 1A [Source:RefSeq peptide;Acc:NP_938180]	2.11027	2.13965	2.70045
ENSDARG00000002412	ENSDART00000013480	elovl1a	elongation of very long chain fatty acids (FEN1/Elo2, SUR4/Elo3, yeast)-like 1a [Source:RefSeq peptide;Acc:NP_001005989]	1.89201	1.91477	2.06619
ENSDARG00000045414	ENSDART00000066781	elovl2	elongation of very long chain fatty acids-like 2 [Source:RefSeq peptide;Acc:NP_001035452]	-2.317	-1.64126	-2.07574
ENSDARG00000073839	ENSDART00000056073	ENTPD4	ectonucleoside triphosphate diphosphohydrolase 4 [Source:HGNC Symbol;Acc:14573]	1.84261	1.79207	1.89664
ENSDARG00000043976	ENSDART00000064558	etf1	eukaryotic translation termination factor 1 [Source:RefSeq peptide;Acc:NP_958868]	1.79167	1.90018	2.03677
ENSDARG00000018308	ENSDART00000025581	ets2	v-ets erythroblastosis virus E26 oncogene homolog 2 [Source:RefSeq peptide;Acc:NP_001018874]	1.48774	1.5181	1.94264
ENSDARG00000028688	ENSDART00000032260	exosc2	exosome component 2 [Source:RefSeq peptide;Acc:NP_001017572]	1.95258	1.7491	1.7169
ENSDARG00000006392	ENSDART00000002886	exosc9	exosome component 9 [Source:RefSeq peptide;Acc:NP_001006077]	1.86844	1.63269	1.98147
ENSDARG00000019532	ENSDART00000023278	fads2	Fatty acid desaturase 2 (EC 1.14.19.-)(Delta(5)/Delta(6) fatty acid desaturase)(Delta-5/Delta-6 fatty acid desaturase)(D5D/D6D fatty acid desaturase) [Source:UniProtKB/Swiss-Prot;Acc:Q9DEX7]	-3.26419	-1.67397	-2.42094
ENSDARG00000053912	ENSDART00000076030	fbl	fibrillarin [Source:RefSeq peptide;Acc:NP_998167]	1.96925	2.09342	2.345
ENSDARG00000040277	ENSDART00000058938	fbxo32	F-box protein 32 [Source:RefSeq peptide;Acc:NP_957211]	2.51774	2.45885	2.65575
ENSDARG00000040890	ENSDART00000059928	fdps	farnesyl diphosphate synthase [Source:RefSeq peptide;Acc:NP_001020642]	1.71861	1.60376	2.01353
ENSDARG00000053973	ENSDART00000076082	FETUB	fetuin B [Source:HGNC Symbol;Acc:3658]	-2.72806	-1.71013	-2.18786
ENSDARG00000028396	ENSDART00000028373	fkbp5	FK506 binding protein 5 [Source:RefSeq peptide;Acc:NP_998314]	-3.05133	-2.12968	-1.72747
ENSDARG00000017741	ENSDART00000018651	g3bp1	Ras-GTPase-activating protein SH3-domain-binding protein [Source:RefSeq peptide;Acc:NP_956250]	2.07557	2.0275	2.30392
ENSDARG00000043581	ENSDART00000063996	gadd45al	growth arrest and DNA-damage-inducible, alpha like [Source:RefSeq peptide;Acc:NP_956870]	3.20858	3.96824	4.4979
ENSDARG00000013576	ENSDART00000005382	gadd45bl	growth arrest and DNA-damage-inducible, beta like [Source:RefSeq peptide;Acc:NP_001012386]	2.73819	2.72284	3.13215
ENSDARG00000002401	ENSDART00000005727	gale	UDP-galactose-4-epimerase [Source:RefSeq peptide;Acc:NP_001035389]	2.19698	2.20167	2.317
ENSDARG00000057303	ENSDART00000079928	galnt7	UDP-N-acetyl-alpha-D-galactosamine: polypeptide N-acetylgalactosaminyltransferase 7 [Source:RefSeq peptide;Acc:NP_001018477]	2.10144	1.81006	1.98956
ENSDARG00000012187	ENSDART00000015230	gchfr	GTP cyclohydrolase 1 feedback regulatory protein (GTP cyclohydrolase I feedback regulatory protein)(GFRP) [Source:UniProtKB/Swiss-Prot;Acc:Q6PBT6]	-1.85134	-1.7054	-1.94227
ENSDARG00000035198	ENSDART00000050988	gcnt4	Beta-1,3-galactosyl-O-glycosyl-glycoprotein beta-1,6-N-acetylglucosaminyltransferase 4 (EC 2.4.1.102) [Source:UniProtKB/Swiss-Prot;Acc:Q71SG7]	2.07877	2.23262	2.47252
ENSDARG00000074466	ENSDART00000103748	gdpd3	glycerophosphodiester phosphodiesterase domain containing 1 like [Source:RefSeq peptide;Acc:NP_998366]	2.31561	2.18496	2.05689
ENSDARG00000023526	ENSDART00000036280	ggt1	gamma-glutamyltransferase 1 [Source:RefSeq peptide;Acc:NP_956709]	1.7377	2.03863	2.90837
ENSDARG00000017658	ENSDART00000002826	gmppb	GDP-mannose pyrophosphorylase B Fragment [Source:UniProtKB/TrEMBL;Acc:B7TWQ6]	2.04362	1.994	2.06087
ENSDARG00000035178	ENSDART00000018025	gna14	guanine nucleotide binding protein (G protein), alpha 14 [Source:RefSeq peptide;Acc:NP_001003753]	1.85505	1.80172	1.82313
ENSDARG00000053225	ENSDART00000075222	gnl2	guanine nucleotide binding protein-like 2 (nucleolar) [Source:RefSeq peptide;Acc:NP_998389]	1.83725	1.77003	1.82178
ENSDARG00000004904	ENSDART00000014007	gys2	glycogen synthase 2 [Source:RefSeq peptide;Acc:NP_001018199]	-1.44585	-1.51683	-2.02353
ENSDARG00000022303	ENSDART00000029347	hig1	hypoxia induced gene 1 [Source:RefSeq peptide;Acc:NP_956394]	2.35222	2.3737	2.89178
ENSDARG00000026964	ENSDART00000032042	hk2	hexokinase 2 [Source:RefSeq peptide;Acc:NP_998231]	2.31404	2.44691	2.57827
ENSDARG00000052738	ENSDART00000074643	hmgcs1	hydroxymethylglutaryl-CoA synthase 1 [Source:RefSeq peptide;Acc:NP_957379]	2.11205	1.88817	2.26571
ENSDARG00000027529	ENSDART00000030890	hmox1	heme oxygenase (decyclizing) 1 [Source:RefSeq peptide;Acc:NP_001120988]	2.05591	2.41493	2.38796
ENSDARG00000054304	ENSDART00000042100	homez	homeodomain leucine zipper [Source:RefSeq peptide;Acc:NP_001007121]	1.70672	1.69856	2.08395
ENSDARG00000001975	ENSDART00000025665	hsd11b2	hydroxysteroid 11-beta dehydrogenase 2 [Source:RefSeq peptide;Acc:NP_997885]	-1.98106	-1.59945	-1.61165
ENSDARG00000015709	ENSDART00000005299	hsd17b12a	Estradiol 17-beta-dehydrogenase 12-A (EC 1.1.1.62)(17-beta-hydroxysteroid dehydrogenase 12-A)(17-beta-HSD 12-A)(zfHSD17B12A)(zf3.1) [Source:UniProtKB/Swiss-Prot;Acc:Q6P3L6]	3.90322	3.99497	3.98441
ENSDARG00000059568	ENSDART00000082927	hsd17b7	hydroxysteroid (17-beta) dehydrogenase 7 [Source:RefSeq peptide;Acc:NP_001070796]	-1.74783	-1.81295	-2.04823
ENSDARG00000036966	ENSDART00000053683	hsd3b7	hydroxy-delta-5-steroid dehydrogenase, 3 beta- and steroid delta-isomerase [Source:RefSeq peptide;Acc:NP_956103]	-2.12767	-1.98154	-2.24456
ENSDARG00000055723	ENSDART00000031650	hsp70l	heat shock cognate 70-kd protein, like (hsp70l), mRNA [Source:RefSeq DNA;Acc:NM_001113589]	9.85933	10.2721	10.0826
ENSDARG00000003570	ENSDART00000004879	hsp90b1	heat shock protein 90kDa beta, member 1 [Source:RefSeq peptide;Acc:NP_937853]	2.98673	2.99471	3.25345
ENSDARG00000004754	ENSDART00000021037	hspa4l	heat shock protein 4, like [Source:RefSeq peptide;Acc:NP_999881]	3.06996	3.00694	3.20292
ENSDARG00000004665	ENSDART00000010079	hspa5	heat shock 70kDa protein 5 [Source:RefSeq peptide;Acc:NP_998223]	3.49684	3.56909	4.21315
ENSDARG00000056167	ENSDART00000078608	hspe1	heat shock 10 protein 1 (chaperonin 10) [Source:RefSeq peptide;Acc:NP_571601]	1.91372	1.79877	2.01248
ENSDARG00000078742	ENSDART00000022945	HYOU1	hypoxia up-regulated 1 [Source:HGNC Symbol;Acc:16931]	1.7613	1.89304	1.99841
ENSDARG00000055514	ENSDART00000077880	icn2	ictacalcin 2 [Source:RefSeq peptide;Acc:NP_001076426]	-1.43707	-1.71574	-2.02372
ENSDARG00000056378	ENSDART00000078866	ifi30	interferon gamma inducible protein 30 [Source:RefSeq peptide;Acc:NP_001006057]	-1.7653	-1.90582	-1.98104
ENSDARG00000005419	ENSDART00000015991	il1b	interleukin 1, beta [Source:RefSeq peptide;Acc:NP_998009]	11.7348	18.5293	27.843
ENSDARG00000040313	ENSDART00000098450	kcnj1	hypothetical protein LOC568823 [Source:RefSeq peptide;Acc:NP_001038634]	1.92884	1.90543	2.00636
ENSDARG00000029874	ENSDART00000048440	khk	ketohexokinase [Source:RefSeq peptide;Acc:NP_001002636]	-2.19003	-2.12735	-2.29889
ENSDARG00000061368	ENSDART00000087450	klf13l	Kruppel-like factor 13 like [Source:RefSeq peptide;Acc:NP_001070240]	-1.89784	-1.52692	-1.42777
ENSDARG00000042667	ENSDART00000062587	klf2a	Kruppel-like factor 2a [Source:RefSeq peptide;Acc:NP_571931]	-3.62421	-2.80386	-3.46407
ENSDARG00000079633	ENSDART00000105454	LOC100005266	Not assigned	4.25698	3.9119	4.81733
ENSDARG00000055642	ENSDART00000078033	LOC100148522	Not assigned	1.87005	2.03732	2.13225
ENSDARG00000040278	ENSDART00000058941	LOC563341	Not assigned	3.04909	3.11953	3.37802
ENSDARG00000058206	ENSDART00000081039	LOC565309	Not assigned	3.07265	3.53954	2.98401
ENSDARG00000038583	ENSDART00000056325	LOC570917	Not assigned	2.0654	1.80709	1.98758
ENSDARG00000071674	ENSDART00000106143	lonp1	Not assigned	1.89868	1.95501	2.12517
ENSDARG00000040334	ENSDART00000059021	mat2a	methionine adenosyltransferase II, alpha [Source:RefSeq peptide;Acc:NP_997802]	2.93007	2.8654	3.11063
ENSDARG00000024204	ENSDART00000018304	mcm3	minichromosome maintenance complex component 3 [Source:RefSeq peptide;Acc:NP_997732]	1.67874	1.64314	1.91031
ENSDARG00000040041	ENSDART00000058562	mcm4	MCM4 minichromosome maintenance deficient 4, mitotin [Source:RefSeq peptide;Acc:NP_944595]	1.85642	1.78815	1.78834
ENSDARG00000019507	ENSDART00000024316	mcm5	MCM5 minichromosome maintenance deficient 5 [Source:RefSeq peptide;Acc:NP_848523]	2.17944	1.68347	1.90611
ENSDARG00000008105	ENSDART00000007857	mettl2a	Methyltransferase-like protein 2-A (EC 2.1.1.-) [Source:UniProtKB/Swiss-Prot;Acc:A8KBL7]	2.03821	2.00393	2.15403
ENSDARG00000012395	ENSDART00000005436	mmp13	matrix metalloproteinase 13 [Source:RefSeq peptide;Acc:NP_958911]	5.6278	8.89796	11.5167
ENSDARG00000042816	ENSDART00000062845	mmp9	matrix metalloproteinase 9 [Source:RefSeq peptide;Acc:NP_998288]	1.65517	2.68673	3.66825
ENSDARG00000031136	ENSDART00000044032	moxd1	DBH-like monooxygenase protein 1 homolog Precursor (EC 1.14.17.-) [Source:UniProtKB/Swiss-Prot;Acc:Q5TZ24]	2.37375	2.68034	2.9223
ENSDARG00000056367	ENSDART00000078854	mpv17l2	Mpv17-like protein 2 [Source:UniProtKB/Swiss-Prot;Acc:Q6DGV7]	2.23588	2.16013	2.3691
ENSDARG00000043798	ENSDART00000064315	ms4a17a.1	hypothetical protein LOC798290 [Source:RefSeq peptide;Acc:NP_001093531]	3.17473	3.3174	3.81688
ENSDARG00000014024	ENSDART00000075598	ms4a17a.5	membrane-spanning 4-domains, subfamily A, member 17A.4 [Source:RefSeq peptide;Acc:NP_001096108]	2.02633	2.05121	2.33602
ENSDARG00000007018	ENSDART00000075602	ms4a17a.6	membrane-spanning 4-domains, subfamily A, member 17A.6 [Source:RefSeq peptide;Acc:NP_001076481]	3.60439	4.03773	4.29267
ENSDARG00000041623	ENSDART00000061007	mt2	Metallothionein-2 (MT-2) [Source:UniProtKB/Swiss-Prot;Acc:Q7ZSY6]	2.36863	3.52393	2.71551
ENSDARG00000054259	ENSDART00000076399	nat10	N-acetyltransferase 10 [Source:RefSeq peptide;Acc:NP_956938]	1.94828	1.63901	1.74143
ENSDARG00000005481	ENSDART00000013798	nfkbiaa	nuclear factor of kappa light polypeptide gene enhancer in B-cells inhibitor, alpha a [Source:RefSeq peptide;Acc:NP_998349]	1.81328	1.85622	1.85951
ENSDARG00000069422	ENSDART00000101037	nhp2	H/ACA ribonucleoprotein complex subunit 2-like protein (snoRNP protein NHP2)(Nucleolar protein family A member 2-like protein) [Source:UniProtKB/Swiss-Prot;Acc:Q6PBV6]	1.71039	1.93245	2.08964
ENSDARG00000023299	ENSDART00000029133	nhp2l1	NHP2 non-histone chromosome protein 2-like 1 [Source:RefSeq peptide;Acc:NP_955829]	1.87235	2.0466	2.3844
ENSDARG00000059075	ENSDART00000082087	nip7	60S ribosome subunit biogenesis protein NIP7 homolog [Source:UniProtKB/Swiss-Prot;Acc:Q503P2]	1.92312	1.97575	2.0918
ENSDARG00000055893	ENSDART00000078300	nmnat1	hypothetical protein LOC550322 [Source:RefSeq peptide;Acc:NP_001017629]	-1.74601	-2.23386	-2.09948
ENSDARG00000059711	ENSDART00000083294	nol6	nucleolar protein family 6 [Source:RefSeq peptide;Acc:NP_001154983]	1.90839	1.95514	2.04343
ENSDARG00000058337	ENSDART00000015368	nop58	NOP58 ribonucleoprotein homolog [Source:RefSeq peptide;Acc:NP_001009889]	2.00015	1.92514	2.01222
ENSDARG00000052958	ENSDART00000060765	Not assigned	Not assigned	1.75397	1.66037	1.93038
ENSDARG00000059002	ENSDART00000082000	Not assigned	Not assigned	1.94419	1.7025	1.63834
ENSDARG00000069140	ENSDART00000100412	Not assigned	Not assigned	2.14216	1.9593	2.00464
ENSDARG00000077766	ENSDART00000017474	Not assigned	Not assigned	1.96234	2.00952	1.98303
ENSDARG00000014329	ENSDART00000021240	npm1	nucleophosmin 1 [Source:RefSeq peptide;Acc:NP_955460]	2.17694	2.27192	2.3638
ENSDARG00000056541	ENSDART00000079060	nr0b1	nuclear receptor subfamily 0, group B, member 1 [Source:RefSeq peptide;Acc:NP_001076416]	-2.3405	-1.85335	-1.99216
ENSDARG00000000796	ENSDART00000000876	nr4a1	nuclear receptor subfamily 4, group A, member 1 [Source:RefSeq peptide;Acc:NP_001002173]	-2.46955	-1.79649	-1.71023
ENSDARG00000059646	ENSDART00000083108	nt5dc2	5'-nucleotidase domain containing 2 [Source:RefSeq peptide;Acc:NP_001070611]	-1.97143	-1.7839	-1.8677
ENSDARG00000071017	ENSDART00000104740	nt5e	5' nucleotidase ecto [Source:RefSeq peptide;Acc:NP_957226]	-1.75424	-2.1416	-2.28479
ENSDARG00000040944	ENSDART00000060004	ntd5	Ntd5 protein Fragment [Source:UniProtKB/TrEMBL;Acc:A3KNU1]	1.7994	1.85343	1.63761
ENSDARG00000014447	ENSDART00000026615	orc6l	origin recognition complex, subunit 6 homolog-like [Source:RefSeq peptide;Acc:NP_997836]	1.94409	1.60361	1.90354
ENSDARG00000033251	ENSDART00000043530	osbpl3a	oxysterol binding protein-like 3a [Source:RefSeq peptide;Acc:NP_001004646]	-2.48127	-2.07703	-1.85365
ENSDARG00000042186	ENSDART00000061836	paplnb	zgc:110061 [Source:RefSeq peptide;Acc:NP_001018400]	-3.11642	-1.75489	-2.58704
ENSDARG00000013522	ENSDART00000008752	pck1	cytosolic phosphoenolpyruvate carboxykinase 1 [Source:RefSeq peptide;Acc:NP_999916]	-2.46417	-1.61716	-1.52339
ENSDARG00000052480	ENSDART00000074342	pdcd11	programmed cell death 11 [Source:RefSeq peptide;Acc:NP_001082837]	1.72318	1.69751	1.84584
ENSDARG00000006456	ENSDART00000007022	pdgfrl	platelet-derived growth factor receptor-like [Source:RefSeq peptide;Acc:NP_956608]	-1.9947	-1.61311	-1.88629
ENSDARG00000018263	ENSDART00000005895	pdia2	hypothetical protein LOC394023 [Source:RefSeq peptide;Acc:NP_957342]	-2.2532	-2.49407	-2.27444
ENSDARG00000018491	ENSDART00000018868	pdia4	protein disulfide isomerase A4 [Source:RefSeq peptide;Acc:NP_956073]	2.73804	2.46637	2.77014
ENSDARG00000009001	ENSDART00000020252	pdip5	protein disulfide isomerase-related protein (provisional) [Source:RefSeq peptide;Acc:NP_922915]	2.66313	2.4579	2.98661
ENSDARG00000055477	ENSDART00000077829	pelo	Protein pelota homolog (EC 3.1.-.-) [Source:UniProtKB/Swiss-Prot;Acc:Q7ZWC4]	2.02579	2.0622	2.17719
ENSDARG00000001953	ENSDART00000003247	pfkfb3	6-phosphofructo-2-kinase [Source:RefSeq peptide;Acc:NP_998562]	1.58695	1.88456	1.94953
ENSDARG00000015343	ENSDART00000017728	pgd	phosphogluconate dehydrogenase isoform 1 [Source:RefSeq peptide;Acc:NP_998618]	2.40964	2.05683	2.36996
ENSDARG00000001873	ENSDART00000012938	phgdh	phosphoglycerate dehydrogenase [Source:RefSeq peptide;Acc:NP_955871]	1.70344	1.69244	1.83163
ENSDARG00000056638	ENSDART00000079160	pir	pirin [Source:RefSeq peptide;Acc:NP_001002550]	4.57132	3.58913	4.58256
ENSDARG00000039490	ENSDART00000057697	pitpna	phosphatidylinositol transfer protein, alpha [Source:RefSeq peptide;Acc:NP_957229]	2.3686	2.21957	2.42794
ENSDARG00000038754	ENSDART00000056598	plk3	polo-like kinase 3 [Source:RefSeq peptide;Acc:NP_958465]	1.7914	2.17958	2.67911
ENSDARG00000037654	ENSDART00000054848	pmm2	phosphomannomutase 2 [Source:RefSeq peptide;Acc:NP_956378]	2.20515	1.9607	2.25274
ENSDARG00000022232	ENSDART00000029387	ppan	peter pan homolog [Source:RefSeq peptide;Acc:NP_958871]	1.92174	1.90308	2.27946
ENSDARG00000044691	ENSDART00000065670	ppp1r3b	Protein phosphatase 1 regulatory subunit 3B [Source:UniProtKB/Swiss-Prot;Acc:Q803M0]	-1.9201	-1.95124	-2.02736
ENSDARG00000010276	ENSDART00000010028	ptgs2b	prostaglandin-endoperoxide synthase 2b [Source:RefSeq peptide;Acc:NP_001020675]	1.84356	2.04387	2.57485
ENSDARG00000031047	ENSDART00000050196	ptrh1	hypothetical protein LOC559192 [Source:RefSeq peptide;Acc:NP_001119866]	1.84725	1.68137	1.91719
ENSDARG00000032836	ENSDART00000055068	pvalb5	parvalbumin isoform 2a [Source:RefSeq peptide;Acc:NP_997050]	-3.21754	-2.74706	-3.00706
ENSDARG00000037790	ENSDART00000055064	pvalb8	parvalbumin 8 [Source:RefSeq peptide;Acc:NP_891982]	-3.004	-3.28464	-3.41071
ENSDARG00000058945	ENSDART00000081918	Q6GMJ5_DANRE	LOC553217 protein Fragment [Source:UniProtKB/TrEMBL;Acc:Q6GMJ5]	-1.69987	-1.72971	-2.00022
ENSDARG00000034243	ENSDART00000047843	Q6NW61_DANRE	LOC407674 protein Fragment [Source:UniProtKB/TrEMBL;Acc:Q6NW61]	2.74804	2.26355	2.22671
ENSDARG00000016093	ENSDART00000020931	qtrtd1	queuine tRNA-ribosyltransferase domain containing 1 [Source:RefSeq peptide;Acc:NP_001112368]	1.87107	1.94774	2.16449
ENSDARG00000029058	ENSDART00000048144	rbb4	Histone-binding protein RBBP4 (Retinoblastoma-binding protein 4)(RBBP-4) [Source:UniProtKB/Swiss-Prot;Acc:Q6P3H7]	1.66686	1.6818	1.95619
ENSDARG00000037158	ENSDART00000054026	rcc1	regulator of chromosome condensation 1 [Source:RefSeq peptide;Acc:NP_998343]	2.56741	2.40318	2.8656
ENSDARG00000007080	ENSDART00000004727	rhcgl1	Rh type C glycoprotein2a [Source:RefSeq peptide;Acc:NP_001096088]	2.92236	2.58342	2.95491
ENSDARG00000041991	ENSDART00000065647	rnu3ip2	RNA, U3 small nucleolar interacting protein 2 [Source:RefSeq peptide;Acc:NP_001112367]	1.82321	1.81731	2.3215
ENSDARG00000003941	ENSDART00000017147	rrs1	Ribosome biogenesis regulatory protein homolog [Source:RefSeq peptide;Acc:NP_956356]	2.31025	2.15642	2.62511
ENSDARG00000017354	ENSDART00000025428	rtk6	eph-like receptor tyrosine kinase 6 [Source:RefSeq peptide;Acc:NP_571490]	1.87751	1.84771	2.21849
ENSDARG00000008237	ENSDART00000003296	sars	seryl-tRNA synthetase [Source:RefSeq peptide;Acc:NP_001003882]	1.62353	1.73225	1.90857
ENSDARG00000035631	ENSDART00000051667	sdf2l1	stromal cell-derived factor 2-like 1 [Source:RefSeq peptide;Acc:NP_001003730]	2.43692	2.5307	2.83546
ENSDARG00000055416	ENSDART00000077769	serpinb1	serpin peptidase inhibitor, clade B (ovalbumin), member 1 [Source:RefSeq peptide;Acc:NP_001002653]	-1.66536	-1.5047	-1.82276
ENSDARG00000070012	ENSDART00000102384	sesn2	sestrin 2 [Source:RefSeq peptide;Acc:NP_001073444]	2.34024	2.56482	2.62065
ENSDARG00000025397	ENSDART00000028210	sfrs3a	splicing factor, arginine/serine-rich 3a [Source:RefSeq peptide;Acc:NP_001002053]	1.51009	1.75731	1.88406
ENSDARG00000019492	ENSDART00000020942	shbg	sex hormone binding globulin [Source:RefSeq peptide;Acc:NP_001007152]	-1.40756	-1.85202	-1.68806
ENSDARG00000055447	ENSDART00000077802	si:busm1-194e12.12	MHC class II beta [Source:RefSeq peptide;Acc:NP_001007207]	-2.19601	-1.92786	-1.82379
ENSDARG00000077504	ENSDART00000077635	si:ch211-103n10.5	Novel histone protein [Source:UniProtKB/TrEMBL;Acc:B0R0K9]	-2.11863	-1.43561	-1.73952
ENSDARG00000068089	ENSDART00000098274	si:ch211-117m20.5	Novel protein [Source:UniProtKB/TrEMBL;Acc:A2BFS9]	3.37606	3.56716	3.49768
ENSDARG00000025783	ENSDART00000036782	si:ch211-125e6.11	hypothetical protein LOC100170830 [Source:RefSeq peptide;Acc:NP_001124136]	1.93971	1.51787	1.53695
ENSDARG00000061762	ENSDART00000088407	si:ch211-154o6.7	hypothetical protein LOC568750 [Source:RefSeq peptide;Acc:NP_001038633]	-1.94621	-1.70397	-1.85205
ENSDARG00000019808	ENSDART00000026448	si:ch211-157f15.1	envoplakin [Source:RefSeq peptide;Acc:NP_001112369]	1.96601	1.90256	2.01137
ENSDARG00000071026	ENSDART00000104750	si:ch211-210h11.4	Protein AF1q [Source:UniProtKB/Swiss-Prot;Acc:A3KQS5]	-1.65338	-1.87882	-1.669
ENSDARG00000026904	ENSDART00000036318	si:ch211-284o19.6	hypothetical protein LOC100144567 [Source:RefSeq peptide;Acc:NP_001116533]	-1.76339	-2.09607	-2.40486
ENSDARG00000069293	ENSDART00000100725	si:ch73-252g14.4	si:ch73-252g14.4 [Source:RefSeq peptide;Acc:NP_001093499]	-3.21523	-1.44097	-2.0961
ENSDARG00000045835	ENSDART00000042080	si:dkey-14d8.6	hypothetical protein LOC557741 [Source:RefSeq peptide;Acc:NP_001038304]	-1.87	-1.43777	-1.71043
ENSDARG00000045834	ENSDART00000008692	si:dkey-14d8.7	hypothetical protein LOC557676 [Source:RefSeq peptide;Acc:NP_001038301]	-3.21329	-1.97352	-2.55026
ENSDARG00000043304	ENSDART00000063573	si:dkey-91i17.1	Si:dkey-91i17.1 protein Fragment [Source:UniProtKB/TrEMBL;Acc:A4IGA8]	1.79004	1.88668	2.17661
ENSDARG00000070964	ENSDART00000104623	si:rp71-15k1.1	hypothetical protein LOC322393 [Source:RefSeq peptide;Acc:NP_001073414]	-1.65064	-1.66883	-2.07613
ENSDARG00000053853	ENSDART00000075958	slc13a2	solute carrier family 13, member 2 [Source:RefSeq peptide;Acc:NP_998617]	-2.37645	-2.16744	-2.3019
ENSDARG00000032010	ENSDART00000046338	slc15a2	peptide transporter 2 [Source:RefSeq peptide;Acc:NP_001034917]	-2.23735	-1.99309	-2.31234
ENSDARG00000045051	ENSDART00000066233	slc16a3	monocarboxylate transporter 4 [Source:RefSeq peptide;Acc:NP_997873]	1.50749	1.67265	1.8686
ENSDARG00000005947	ENSDART00000025669	slc16a9b	solute carrier family 16 (monocarboxylic acid transporters), member 9 [Source:RefSeq peptide;Acc:NP_001003552]	1.61862	1.4488	1.77146
ENSDARG00000020114	ENSDART00000032095	slc20a1a	Sodium-dependent phosphate transporter 1-A (Solute carrier family 20 member 1-A) [Source:UniProtKB/Swiss-Prot;Acc:Q6NV12]	1.81451	1.99237	2.27692
ENSDARG00000059805	ENSDART00000083532	SLC25A38	solute carrier family 25, member 38 [Source:HGNC Symbol;Acc:26054]	-3.24049	-2.57832	-2.51911
ENSDARG00000020085	ENSDART00000015079	slc33a1	solute carrier family 33 (acetyl-CoA transporter), member 1 [Source:RefSeq peptide;Acc:NP_957402]	1.8192	1.65085	1.92232
ENSDARG00000012903	ENSDART00000024328	slc34a2a	Slc34a2a protein [Source:UniProtKB/TrEMBL;Acc:Q4V9K3]	-2.72856	-2.09791	-2.47989
ENSDARG00000011945	ENSDART00000027850	slc35e1	solute carrier family 35, member E1 [Source:RefSeq peptide;Acc:NP_998239]	1.77201	1.77407	1.86382
ENSDARG00000071669	ENSDART00000021657	smyd5	SMYD family member 5 [Source:RefSeq peptide;Acc:NP_001004614]	2.24628	2.08422	2.35142
ENSDARG00000026611	ENSDART00000037904	socs3b	suppressor of cytokine signaling 3b [Source:RefSeq peptide;Acc:NP_998469]	1.99673	2.19917	2.2837
ENSDARG00000053405	ENSDART00000075421	sord	Zgc:63674 protein [Source:UniProtKB/TrEMBL;Acc:A8E5K1]	-1.85187	-1.81052	-2.19203
ENSDARG00000004017	ENSDART00000007578	spag1	sperm associated antigen 1 [Source:RefSeq peptide;Acc:NP_001082875]	2.02864	1.92495	2.27458
ENSDARG00000004199	ENSDART00000018578	spam1	sperm adhesion molecule 1 [Source:RefSeq peptide;Acc:NP_001074154]	-1.9655	-1.84152	-2.4375
ENSDARG00000002732	ENSDART00000010148	spon2b	spondin 2b, extracellular matrix protein [Source:RefSeq peptide;Acc:NP_571083]	-1.80808	-1.90124	-1.97884
ENSDARG00000029252	ENSDART00000041627	ssb	Sjogren syndrome antigen B (autoantigen La) [Source:RefSeq peptide;Acc:NP_955841]	1.57225	1.65638	1.83418
ENSDARG00000003181	ENSDART00000030557	sult1st4	SULT1 sulfotransferase isoform 4 [Source:RefSeq peptide;Acc:NP_991183]	-1.85863	-1.53394	-1.73733
ENSDARG00000033466	ENSDART00000049900	tagln2	transgelin 2 [Source:RefSeq peptide;Acc:NP_963870]	1.57236	1.85014	2.11994
ENSDARG00000004724	ENSDART00000006061	tcea3	transcription elongation factor A (SII), 3 [Source:RefSeq peptide;Acc:NP_991246]	-2.22146	-1.74977	-1.90592
ENSDARG00000016391	ENSDART00000008409	tceb3	transcription elongation factor B (SIII), polypeptide 3 [Source:RefSeq peptide;Acc:NP_956415]	4.46336	3.22996	3.77128
ENSDARG00000071586	ENSDART00000105933	tgfbi	transforming growth factor, beta-induced [Source:RefSeq peptide;Acc:NP_878282]	-2.2448	-1.86551	-2.01448
ENSDARG00000025132	ENSDART00000028457	tomm20	translocase of outer mitochondrial membrane 20 homolog [Source:RefSeq peptide;Acc:NP_998201]	1.72035	1.79089	1.96351
ENSDARG00000036721	ENSDART00000053325	tomm40l	translocase of outer mitochondrial membrane 40 homolog, like [Source:RefSeq peptide;Acc:NP_998124]	1.80056	1.71411	2.01137
ENSDARG00000019137	ENSDART00000004664	tram1	translocating chain-associating membrane protein 1 [Source:RefSeq peptide;Acc:NP_705955]	1.53253	1.98232	2.21474
ENSDARG00000042708	ENSDART00000062671	tuba8l	tubulin, alpha 8 like [Source:RefSeq peptide;Acc:NP_997937]	2.36618	2.12563	2.54422
ENSDARG00000011921	ENSDART00000006419	txnl1	thioredoxin-like 1 [Source:RefSeq peptide;Acc:NP_957432]	1.76494	2.01388	2.01462
ENSDARG00000007024	ENSDART00000024046	uox	urate oxidase [Source:RefSeq peptide;Acc:NP_001002332]	-2.20266	-1.72324	-2.18559
ENSDARG00000002720	ENSDART00000021370	utp15	U3 small nucleolar RNA-associated protein 15 homolog [Source:UniProtKB/Swiss-Prot;Acc:Q7ZW33]	1.71835	1.8167	1.76896
ENSDARG00000040730	ENSDART00000059667	wdr75	WD repeat-containing protein 75 [Source:UniProtKB/Swiss-Prot;Acc:Q7ZVR1]	1.95481	1.85877	2.05618
ENSDARG00000017799	ENSDART00000002690	wu:fa97b06	Not assigned	2.23729	1.9464	1.91149
ENSDARG00000035913	ENSDART00000052126	yars	Tyrosyl-tRNA synthetase, cytoplasmic (EC 6.1.1.1)(Tyrosyl--tRNA ligase)(TyrRS) [Source:UniProtKB/Swiss-Prot;Acc:Q6TGS6]	2.03777	2.33519	2.58061
ENSDARG00000055510	ENSDART00000077873	ypel3	Proteim yippee-like 3 [Source:UniProtKB/Swiss-Prot;Acc:Q6NWI4]	-1.64268	-1.72527	-2.0806
ENSDARG00000033376	ENSDART00000039847	zgc:100849	Mitochondrial intermembrane space import and assembly protein 40 (Coiled-coil-helix-coiled-coil-helix domain-containing protein 4) [Source:UniProtKB/Swiss-Prot;Acc:Q6DEI8]	1.82275	1.63801	1.99644
ENSDARG00000018264	ENSDART00000002398	zgc:101050	hypothetical protein LOC445187 [Source:RefSeq peptide;Acc:NP_001003581]	-1.96077	-1.71701	-1.99564
ENSDARG00000053593	ENSDART00000075643	zgc:101785	hypothetical protein LOC450032 [Source:RefSeq peptide;Acc:NP_001006053]	-1.96036	-1.73254	-2.024
ENSDARG00000033285	ENSDART00000041257	zgc:101897	hypothetical protein LOC492500 [Source:RefSeq peptide;Acc:NP_001007373]	4.34229	2.62087	4.02346
ENSDARG00000038293	ENSDART00000055848	zgc:103559	hypothetical protein LOC494056 [Source:RefSeq peptide;Acc:NP_001008599]	-2.29037	-2.08226	-3.28143
ENSDARG00000037936	ENSDART00000055287	zgc:109934	zgc:109934 (zgc:109934), mRNA [Source:RefSeq DNA;Acc:NM_001020531]	19.1134	12.0558	18.9793
ENSDARG00000079938	ENSDART00000003994	zgc:109934	hypothetical protein LOC100126128 [Source:RefSeq peptide;Acc:NP_001103324]	5.56251	4.70345	5.27498
ENSDARG00000043666	ENSDART00000064113	zgc:109995	activator of basal transcription 1 [Source:RefSeq peptide;Acc:NP_001018383]	1.7424	1.96033	2.20671
ENSDARG00000012274	ENSDART00000036718	zgc:110154	eukaryotic translation initiation factor 4E-like [Source:RefSeq peptide;Acc:NP_001017851]	1.87578	1.75236	1.97798
ENSDARG00000038505	ENSDART00000056188	zgc:110289	hypothetical protein LOC550263 [Source:RefSeq peptide;Acc:NP_001017600]	1.97908	1.93541	2.15507
ENSDARG00000058734	ENSDART00000081663	zgc:110343	peroxiredoxin 1 [Source:RefSeq peptide;Acc:NP_001013489]	4.03373	3.23999	3.51717
ENSDARG00000007130	ENSDART00000002556	zgc:110388	mRNA turnover 4 homolog [Source:RefSeq peptide;Acc:NP_001017657]	1.67436	1.93392	2.0554
ENSDARG00000042874	ENSDART00000062930	zgc:110459	Pleckstrin homology-like domain family A member 2 (Imprinted in placenta and liver protein) [Source:UniProtKB/Swiss-Prot;Acc:Q503L1]	2.90497	2.87202	3.5072
ENSDARG00000055901	ENSDART00000078310	zgc:112143	hypothetical protein LOC550429 [Source:RefSeq peptide;Acc:NP_001017734]	1.52028	1.91116	2.1379
ENSDARG00000039730	ENSDART00000058067	zgc:112160	chymotrypsinogen B2 [Source:RefSeq peptide;Acc:NP_001017724]	-2.5421	-1.98227	-1.98605
ENSDARG00000026359	ENSDART00000037395	zgc:112210	MAWD binding protein like [Source:RefSeq peptide;Acc:NP_001019582]	-1.56442	-1.89784	-1.89649
ENSDARG00000040290	ENSDART00000012807	zgc:112374	hypothetical protein LOC568655 [Source:RefSeq peptide;Acc:NP_001098592]	-1.72592	-1.90074	-1.963
ENSDARG00000040290	ENSDART00000058959	zgc:112374	hypothetical protein LOC568655 [Source:RefSeq peptide;Acc:NP_001098592]	-1.72788	-1.92896	-1.88226
ENSDARG00000042094	ENSDART00000024751	zgc:113191	eukaryotic translation elongation factor 2-like [Source:RefSeq peptide;Acc:NP_001038626]	1.75427	1.71184	1.85771
ENSDARG00000052109	ENSDART00000073892	zgc:114041	hypothetical protein LOC574425 [Source:RefSeq peptide;Acc:NP_001025143]	1.94641	1.97019	2.07562
ENSDARG00000035423	ENSDART00000051337	zgc:123194	tubulin, beta, 2 [Source:RefSeq peptide;Acc:NP_001032487]	1.85335	1.58226	1.7102
ENSDARG00000068283	ENSDART00000098690	zgc:136371	Cytochrome P450 CYP2X10 [Source:UniProtKB/TrEMBL;Acc:A0PGL6]	-1.75973	-1.85655	-2.01082
ENSDARG00000055192	ENSDART00000077514	zgc:136930	hypothetical protein LOC563946 [Source:RefSeq peptide;Acc:NP_001034908]	-2.18274	-2.65922	-3.07233
ENSDARG00000017444	ENSDART00000025928	zgc:136980	histidine ammonia-lyase [Source:RefSeq peptide;Acc:NP_001082926]	-2.17339	-1.88086	-2.58746
ENSDARG00000071626	ENSDART00000106057	zgc:153154	prostaglandin D2 synthase-like [Source:RefSeq peptide;Acc:NP_001038878]	-1.80921	-1.79918	-1.99809
ENSDARG00000063177	ENSDART00000092082	zgc:153327	arginine-rich, mutated in early stage tumors [Source:RefSeq peptide;Acc:NP_001070097]	3.61218	3.58373	4.39504
ENSDARG00000042559	ENSDART00000062423	zgc:153662	hypothetical protein LOC751665 [Source:RefSeq peptide;Acc:NP_001038847]	-1.9159	-1.63426	-1.95116
ENSDARG00000043442	ENSDART00000063775	zgc:153665	hypothetical protein LOC768299 [Source:RefSeq peptide;Acc:NP_001070931]	3.61462	3.51326	3.65108
ENSDARG00000002509	ENSDART00000075299	zgc:153911	hypothetical protein LOC768172 [Source:RefSeq peptide;Acc:NP_001070783]	4.01788	4.15823	5.26214
ENSDARG00000061242	ENSDART00000087144	zgc:153955	tuftelin 1 [Source:RefSeq peptide;Acc:NP_001073470]	-2.09845	-1.62649	-1.24844
ENSDARG00000062788	ENSDART00000091158	zgc:154020	hypothetical protein LOC562007 [Source:RefSeq peptide;Acc:NP_001071075]	3.60685	3.85899	3.21359
ENSDARG00000070140	ENSDART00000102690	zgc:154169	all-trans-13,14-dihydroretinol saturase [Source:RefSeq peptide;Acc:NP_001071261]	-2.32146	-2.68623	-2.141
ENSDARG00000059582	ENSDART00000082955	zgc:158337	ankyrin repeat domain 57 [Source:RefSeq peptide;Acc:NP_001073475]	2.29974	2.05727	2.48762
ENSDARG00000059679	ENSDART00000083193	zgc:158343	hypothetical protein LOC568780 [Source:RefSeq peptide;Acc:NP_001073507]	1.67659	2.37143	2.73433
ENSDARG00000061634	ENSDART00000088098	zgc:158614	hypothetical protein LOC791218 [Source:RefSeq peptide;Acc:NP_001074169]	3.29922	2.20082	2.804
ENSDARG00000058462	ENSDART00000104074	zgc:158846	hypothetical protein LOC100009654 [Source:RefSeq peptide;Acc:NP_001076492]	-2.0307	-1.79021	-2.16317
ENSDARG00000030896	ENSDART00000045770	zgc:162905	Zgc:162905 protein Fragment [Source:UniProtKB/TrEMBL;Acc:Q566W3]	-2.51506	-2.43955	-2.53301
ENSDARG00000024522	ENSDART00000032407	zgc:163021	hypothetical protein LOC795573 [Source:RefSeq peptide;Acc:NP_001082976]	-1.70012	-1.87978	-1.96277
ENSDARG00000060682	ENSDART00000085763	zgc:165571	hypothetical protein LOC335309 [Source:RefSeq peptide;Acc:NP_001092702]	4.79889	3.76243	4.08324
ENSDARG00000021924	ENSDART00000010477	zgc:174006	heat shock cognate 70-like [Source:RefSeq peptide;Acc:NP_001120990]	9.86282	10.5538	11.9599
ENSDARG00000068819	ENSDART00000099659	zgc:174193	hypothetical protein LOC100137109 [Source:RefSeq peptide;Acc:NP_001108178]	1.55726	1.47623	1.85709
ENSDARG00000041394	ENSDART00000060688	zgc:55492	DnaJ (Hsp40) homolog, subfamily B, member 1 [Source:RefSeq peptide;Acc:NP_956067]	1.90137	1.85944	1.8485
ENSDARG00000013161	ENSDART00000013816	zgc:55558	hypothetical protein LOC393228 [Source:RefSeq peptide;Acc:NP_956552]	1.64532	1.67093	2.02625
ENSDARG00000012215	ENSDART00000030995	zgc:55702	uridine 5'-monophosphate synthase [Source:RefSeq peptide;Acc:NP_956468]	1.86476	1.58566	1.71329
ENSDARG00000018351	ENSDART00000020472	zgc:56326	4-hydroxyphenylpyruvate dioxygenase (EC 1.13.11.27)(4-hydroxyphenylpyruvic acid oxidase)(HPPDase)(4HPPD)(HPD) [Source:UniProtKB/Swiss-Prot;Acc:Q6TGZ5]	-2.16876	-1.52248	-1.76464
ENSDARG00000002298	ENSDART00000028003	zgc:56706	ankyrin repeat domain 22 [Source:RefSeq peptide;Acc:NP_956568]	1.8968	2.61696	2.68685
ENSDARG00000035323	ENSDART00000051183	zgc:63938	hypothetical protein LOC393317 [Source:RefSeq peptide;Acc:NP_956640]	-1.83705	-1.72454	-1.96904
ENSDARG00000058799	ENSDART00000081714	zgc:66097	hypothetical protein LOC393530 [Source:RefSeq peptide;Acc:NP_956852]	-2.92239	-1.79789	-2.13053
ENSDARG00000023498	ENSDART00000032331	zgc:66135	Mannose-1-phosphate guanyltransferase alpha-B (EC 2.7.7.13)(GTP-mannose-1-phosphate guanylyltransferase apha-B)(GDP-mannose pyrophosphorylase A-B) [Source:UniProtKB/Swiss-Prot;Acc:Q7SXP8]	2.07008	2.13462	2.47758
ENSDARG00000015657	ENSDART00000012758	zgc:77112	hypothetical protein LOC406459 [Source:RefSeq peptide;Acc:NP_998345]	1.97366	2.07373	2.42433
ENSDARG00000016856	ENSDART00000008326	zgc:77556	hypothetical protein LOC335176 [Source:RefSeq peptide;Acc:NP_997899]	-1.89325	-1.93166	-1.8671
ENSDARG00000056209	ENSDART00000060576	zgc:77785	myozenin 1 [Source:RefSeq peptide;Acc:NP_991241]	-2.19998	-1.34343	-1.58349
ENSDARG00000014386	ENSDART00000024064	zgc:77836	UDP-N-acetyl-alpha-D-galactosamine:polypeptide N-acetylgalactosaminyltransferase 6 [Source:RefSeq peptide;Acc:NP_998361]	1.99322	1.72421	1.90078
ENSDARG00000032405	ENSDART00000049170	zgc:85975	cytoskeleton-associated protein 4 [Source:RefSeq peptide;Acc:NP_998430]	1.983	1.64882	1.63383
ENSDARG00000058831	ENSDART00000081777	zgc:86751	hypothetical protein LOC415227 [Source:RefSeq peptide;Acc:NP_001002137]	2.17173	1.82352	2.07398
ENSDARG00000028027	ENSDART00000038133	zgc:86757	hypothetical protein LOC415223 [Source:RefSeq peptide;Acc:NP_001002133]	3.36857	3.31342	3.68204
ENSDARG00000014323	ENSDART00000002954	zgc:91849	hypothetical protein LOC572021 [Source:RefSeq peptide;Acc:NP_001002687]	1.51691	1.5404	2.08926
ENSDARG00000056406	ENSDART00000078899	zgc:91871	hypothetical protein LOC431736 [Source:RefSeq peptide;Acc:NP_001002189]	-1.86995	-1.69838	-1.78294
ENSDARG00000031776	ENSDART00000044238	zgc:92066	ferritin heavy chain [Source:RefSeq peptide;Acc:NP_001002378]	3.43633	3.11517	3.50495
ENSDARG00000069048	ENSDART00000100166	zgc:92072	serine (or cysteine) proteinase inhibitor, clade F (alpha-2 antiplasmin, pigment epithelium derived factor), member 1 [Source:RefSeq peptide;Acc:NP_001004539]	-1.99962	-1.5	-1.7077
ENSDARG00000034048	ENSDART00000049036	zgc:92275	hypothetical protein LOC436885 [Source:RefSeq peptide;Acc:NP_001002612]	-1.67483	-2.02942	-2.19171
ENSDARG00000014805	ENSDART00000010496	zgc:92375	hypothetical protein LOC445475 [Source:RefSeq peptide;Acc:NP_001004112]	-1.75426	-1.7744	-1.78002
ENSDARG00000022437	ENSDART00000037813	zgc:92411	CD81 antigen [Source:RefSeq peptide;Acc:NP_001003735]	-1.73101	-1.76449	-1.7881
ENSDARG00000013250	ENSDART00000034523	zgc:92586	threonyl-tRNA synthetase isoform 2 [Source:RefSeq peptide;Acc:NP_001005932]	2.0049	1.98348	2.12001
ENSDARG00000012632	ENSDART00000007202	zgc:92749	hypothetical protein LOC436843 [Source:RefSeq peptide;Acc:NP_001002570]	-2.271	-1.8162	-2.54585
ENSDARG00000020133	ENSDART00000014166	zgc:92851	Jun dimerization protein 2 [Source:UniProtKB/Swiss-Prot;Acc:Q6DGM8]	2.48815	2.6666	3.47985
ENSDARG00000044125	ENSDART00000064789	zgc:92903	thioredoxin [Source:RefSeq peptide;Acc:NP_001002461]	1.9965	1.80779	1.84079

## Sheet: DEG_Co
Ensembl Gene ID	Ensembl Transcript ID	Associated Gene Name	Description	low	mid	high
ENSDARG00000067538	ENSDART00000097204	A2BHH4_DANRE	Novel protein [Source:UniProtKB/TrEMBL;Acc:A2BHH4]	-2.22469	-2.06227	-1.86992
ENSDARG00000033485	ENSDART00000056398	A3KQ68_DANRE	Novel protein Fragment [Source:UniProtKB/TrEMBL;Acc:A3KQ68]	-2.27149	-1.96943	-2.44754
ENSDARG00000068740	ENSDART00000099540	A3KQD1_DANRE	Novel protein Fragment [Source:UniProtKB/TrEMBL;Acc:A3KQD1]	-1.62918	-1.67887	-1.95257
ENSDARG00000070901	ENSDART00000104455	A3KQG3_DANRE	Novel protein [Source:UniProtKB/TrEMBL;Acc:A3KQG3]	-2.02398	-1.93325	-1.85959
ENSDARG00000068577	ENSDART00000099226	A3KQN7_DANRE	Novel protein [Source:UniProtKB/TrEMBL;Acc:A3KQN7]	-1.99183	-1.99641	-1.7711
ENSDARG00000071368	ENSDART00000105463	A4VCF1_DANRE	LOC100148750 protein Fragment [Source:UniProtKB/TrEMBL;Acc:A4VCF1]	-2.96554	-2.98986	-3.1766
ENSDARG00000053761	ENSDART00000075856	A7YY03_DANRE	LOC100006655 protein Fragment [Source:UniProtKB/TrEMBL;Acc:A7YY03]	-2.21963	-2.4097	-2.53424
ENSDARG00000036787	ENSDART00000031380	abcb3l1	ATP-binding cassette, sub-family B (MDR/TAP), member 3 like 1 [Source:RefSeq peptide;Acc:NP_001006594]	-2.18983	-2.17836	-3.64317
ENSDARG00000031795	ENSDART00000048977	abcf1	ATP-binding cassette sub-family F, member 1 [Source:RefSeq peptide;Acc:NP_998351]	1.68735	1.8274	1.86715
ENSDARG00000025122	ENSDART00000034069	abhd4	abhydrolase domain containing 4 [Source:RefSeq peptide;Acc:NP_001017613]	2.48043	2.6559	2.9887
ENSDARG00000013841	ENSDART00000041697	abl2	arg tyrosine kinase [Source:RefSeq peptide;Acc:NP_001116177]	2.76752	2.34087	2.80252
ENSDARG00000010347	ENSDART00000023797	acer1	Alkaline ceramidase 1 (Alkaline CDase 1)(AlkCDase 1)(EC 3.5.1.23)(N-acylsphingosine amidohydrolase 3)(Acylsphingosine deacylase 3) [Source:UniProtKB/Swiss-Prot;Acc:Q568I2]	5.48357	7.4179	9.42854
ENSDARG00000061201	ENSDART00000087040	acsf2	Acyl-CoA synthetase family member 2, mitochondrial Precursor (EC 6.2.1.-) [Source:UniProtKB/Swiss-Prot;Acc:Q0P4F7]	-1.4611	-1.74515	-2.60314
ENSDARG00000030514	ENSDART00000039917	acsl1	acyl-CoA synthetase long-chain family member 1 [Source:RefSeq peptide;Acc:NP_001027007]	-1.39044	-1.63566	-2.05524
ENSDARG00000041566	ENSDART00000060939	ADAMTS1	ADAM metallopeptidase with thrombospondin type 1 motif, 1 [Source:HGNC Symbol;Acc:217]	1.89611	2.01845	3.30629
ENSDARG00000070480	ENSDART00000103475	agr2	anterior gradient 2 homolog [Source:RefSeq peptide;Acc:NP_001012499]	2.28694	2.14659	1.89494
ENSDARG00000011127	ENSDART00000029771	ahsa1l	AHA1, activator of heat shock protein ATPase homolog 1, like [Source:RefSeq peptide;Acc:NP_997767]	1.94523	1.98699	2.53513
ENSDARG00000021059	ENSDART00000005217	ALAS1	aminolevulinate, delta-, synthase 1 [Source:HGNC Symbol;Acc:396]	2.22596	2.16055	2.66651
ENSDARG00000013839	ENSDART00000020017	aldh3d1	aldehyde dehydrogenase 3 family, member D1 [Source:RefSeq peptide;Acc:NP_775328]	1.98553	2.25558	1.95285
ENSDARG00000070399	ENSDART00000103257	alg2	alpha-1,3-mannosyltransferase ALG2 [Source:RefSeq peptide;Acc:NP_001098406]	1.82466	2.00315	2.19997
ENSDARG00000020054	ENSDART00000043711	aox1	Novel protein similar to vertebrate aldehyde oxidase 1 (AOX1) Fragment [Source:UniProtKB/TrEMBL;Acc:Q1LVZ9]	-1.38088	-1.59738	-2.00437
ENSDARG00000039269	ENSDART00000057377	arg2	arginase 2 [Source:RefSeq peptide;Acc:NP_955905]	2.13468	2.16817	3.33932
ENSDARG00000002192	ENSDART00000064798	aspn	asporin [Source:RefSeq peptide;Acc:NP_571788]	-1.1707	-1.68001	-1.96132
ENSDARG00000007823	ENSDART00000022060	atf3	activating transcription factor 3 [Source:RefSeq peptide;Acc:NP_957258]	2.99787	3.30621	4.40706
ENSDARG00000035718	ENSDART00000040786	B0JZB4_DANRE	LOC793037 protein Fragment [Source:UniProtKB/TrEMBL;Acc:B0JZB4]	-3.32666	-3.11874	-4.00565
ENSDARG00000060315	ENSDART00000084859	B0S6B7_DANRE	Novel protein [Source:UniProtKB/TrEMBL;Acc:B0S6B7]	2.44961	2.8945	3.08979
ENSDARG00000079245	ENSDART00000057846	B0UX61_DANRE	Novel protein Fragment [Source:UniProtKB/TrEMBL;Acc:B0UX61]	-3.96437	-2.71853	-2.77058
ENSDARG00000071567	ENSDART00000105898	B8A5G0_DANRE	Novel protein similar to human KAT protein [Source:UniProtKB/TrEMBL;Acc:B8A5G0]	3.47078	4.28543	3.86352
ENSDARG00000002196	ENSDART00000047541	bach1	BTB and CNC homology 1 transcription factor [Source:RefSeq peptide;Acc:NP_001018499]	2.7117	2.69137	2.84545
ENSDARG00000020623	ENSDART00000011691	baxa	bcl2-associated X protein, a [Source:RefSeq peptide;Acc:NP_571637]	1.83187	1.79642	2.15574
ENSDARG00000070864	ENSDART00000104389	bcl6	B-cell lymphoma 6 protein [Source:RefSeq peptide;Acc:NP_957028]	-2.94815	-1.81983	-1.99885
ENSDARG00000063627	ENSDART00000093146	bop1	Ribosome biogenesis protein bop1 (Block of proliferation 1 protein) [Source:UniProtKB/Swiss-Prot;Acc:A0JMQ0]	1.75068	1.92998	2.00858
ENSDARG00000024511	ENSDART00000033069	bxdc2	Bxdc2 protein Fragment [Source:UniProtKB/TrEMBL;Acc:Q7SZR8]	1.90727	1.83579	1.92847
ENSDARG00000059944	ENSDART00000083928	C1QTNF2	C1q and tumor necrosis factor related protein 2 [Source:HGNC Symbol;Acc:14325]	-1.50401	-1.60316	-2.07285
ENSDARG00000057113	ENSDART00000079709	c6	complement component 6 [Source:RefSeq peptide;Acc:NP_956932]	1.59737	1.91646	2.37731
ENSDARG00000069696	ENSDART00000101616	C6 (2 of 2)	complement component 6 [Source:HGNC Symbol;Acc:1339]	1.71888	2.15892	2.55258
ENSDARG00000056789	ENSDART00000079340	c7	LOC570832 protein Fragment [Source:UniProtKB/TrEMBL;Acc:Q498V9]	2.37765	2.42639	5.2703
ENSDARG00000078493	ENSDART00000029125	C7 (1 of 4)	complement component 7 [Source:HGNC Symbol;Acc:1346]	4.13173	4.33811	10.403
ENSDARG00000045254	ENSDART00000066556	C7orf50	Uncharacterized protein C7orf50 [Source:UniProtKB/Swiss-Prot;Acc:Q9BRJ6]	2.68332	2.84932	2.96417
ENSDARG00000015654	ENSDART00000008893	ca15a	carbonic anhydrase XV a [Source:RefSeq peptide;Acc:NP_001075158]	-1.94028	-1.65179	-1.82418
ENSDARG00000041895	ENSDART00000061361	cad	carbamoyl-phosphate synthetase 2, aspartate transcarbamylase, and dihydroorotase [Source:RefSeq peptide;Acc:NP_001009884]	2.00768	1.93627	2.0018
ENSDARG00000012341	ENSDART00000007732	capn9	calpain 9 [Source:RefSeq peptide;Acc:NP_001003501]	2.66169	2.61129	2.25351
ENSDARG00000004909	ENSDART00000007781	cat	Catalase (EC 1.11.1.6) [Source:UniProtKB/Swiss-Prot;Acc:Q9PT92]	-1.09646	-1.48571	-1.8949
ENSDARG00000023028	ENSDART00000036204	cdv3	Protein CDV3 homolog [Source:UniProtKB/Swiss-Prot;Acc:Q7T370]	1.60397	1.71813	1.85037
ENSDARG00000042725	ENSDART00000062702	cebpb	CCAAT/enhancer binding protein beta [Source:RefSeq peptide;Acc:NP_571959]	2.06453	2.51485	3.9272
ENSDARG00000015623	ENSDART00000005218	cecr1b	Novel protein similar to vertebrate cat eye syndrome chromosome region, candidate 1 (CECR1) Fragment [Source:UniProtKB/TrEMBL;Acc:Q5RI01]	-1.70639	-2.17349	-1.93356
ENSDARG00000041595	ENSDART00000043715	ces3	Novel protein similar to vertebrate carboxylesterase family [Source:UniProtKB/TrEMBL;Acc:Q1LUZ9]	-1.86988	-1.73752	-2.89832
ENSDARG00000030872	ENSDART00000046891	cetp	cholesteryl ester transfer protein, plasma [Source:RefSeq peptide;Acc:NP_001007361]	-1.70196	-1.8771	-3.58872
ENSDARG00000045190	ENSDART00000066439	ch25h	Cholesterol 25-hydroxylase-like protein A (EC 1.14.99.-) [Source:UniProtKB/Swiss-Prot;Acc:Q5PRC0]	2.59669	3.08847	4.27275
ENSDARG00000045733	ENSDART00000067235	ciapin1	cytokine induced apoptosis inhibitor 1 [Source:RefSeq peptide;Acc:NP_001003738]	2.82482	3.04921	3.52879
ENSDARG00000025535	ENSDART00000049504	clint1	clathrin interactor 1 [Source:RefSeq peptide;Acc:NP_001003412]	1.6105	1.74666	1.85497
ENSDARG00000012405	ENSDART00000009393	col1a1	collagen, type I, alpha 1 [Source:RefSeq peptide;Acc:NP_954684]	-1.32293	-1.4076	-1.85337
ENSDARG00000020007	ENSDART00000042990	col1a2	collagen, type I, alpha 2 [Source:RefSeq peptide;Acc:NP_892013]	-1.31912	-1.50717	-2.25152
ENSDARG00000035809	ENSDART00000015092	col1a3	collagen, type I, alpha 3 [Source:RefSeq peptide;Acc:NP_958886]	-1.3918	-1.56469	-2.19739
ENSDARG00000002396	ENSDART00000035992	cry-dash	Cryptochrome DASH (Protein CRY-DASH)(zCRY-DASH) [Source:UniProtKB/Swiss-Prot;Acc:Q4KML2]	1.84561	1.90878	2.05558
ENSDARG00000030700	ENSDART00000017330	ctps	CTP synthase 1 (EC 6.3.4.2)(UTP--ammonia ligase 1)(CTP synthetase 1) [Source:UniProtKB/Swiss-Prot;Acc:Q6PEI7]	2.48304	2.37418	2.77463
ENSDARG00000040251	ENSDART00000011497	ctsk	hypothetical protein LOC791982 [Source:RefSeq peptide;Acc:NP_001121736]	-1.96179	-1.99572	-1.76354
ENSDARG00000007099	ENSDART00000009790	cx43.4	Gap junction gamma-1 protein (Gap junction alpha-7 protein)(Connexin-43.4)(Cx43.4) [Source:UniProtKB/Swiss-Prot;Acc:Q92052]	3.55517	3.75934	4.50384
ENSDARG00000005891	ENSDART00000014153	cyb5r3	cytochrome b5 reductase 3 [Source:RefSeq peptide;Acc:NP_997850]	-1.49814	-1.73709	-2.05846
ENSDARG00000022650	ENSDART00000003666	cyp2j27	cytochrome P450, family 2, subfamily J, polypeptide 27 [Source:RefSeq peptide;Acc:NP_001020725]	-1.424	-1.69563	-1.99516
ENSDARG00000021172	ENSDART00000024350	cyp2j28	cytochrome P450, family 2, subfamily J, polypeptide 28 [Source:RefSeq peptide;Acc:NP_694486]	-2.03303	-2.46909	-4.22065
ENSDARG00000042953	ENSDART00000063058	cyp2j30	cytochrome P450, family 2, subfamily J, polypeptide 30 [Source:RefSeq peptide;Acc:NP_001007357]	-1.83372	-1.84383	-2.38893
ENSDARG00000062132	ENSDART00000089480	cyp4v2	cytochrome P450, family 4, subfamily V, polypeptide 2 [Source:RefSeq peptide;Acc:NP_001071070]	-2.86818	-3.04475	-4.76196
ENSDARG00000042641	ENSDART00000062551	cyp51	cytochrome P450, family 51, subfamily A, polypeptide 1 [Source:RefSeq peptide;Acc:NP_001001730]	-3.17694	-3.15943	-4.6117
ENSDARG00000035601	ENSDART00000051611	dao.3	D-amino acid oxidase [Source:RefSeq peptide;Acc:NP_991257]	-1.81825	-2.58981	-2.78912
ENSDARG00000016494	ENSDART00000028108	ddc	dopa decarboxylase [Source:RefSeq peptide;Acc:NP_998507]	-1.48134	-1.71318	-1.94313
ENSDARG00000030789	ENSDART00000048753	ddx18	DEAD (Asp-Glu-Ala-Asp) box polypeptide 18 [Source:RefSeq peptide;Acc:NP_001003411]	1.95154	1.89154	2.01569
ENSDARG00000005699	ENSDART00000009788	ddx19	DEAD/H (Asp-Glu-Ala-Asp/His) box polypeptide 19 (DBP5 homolog, yeast) [Source:RefSeq peptide;Acc:NP_775365]	1.87165	2.2421	1.96199
ENSDARG00000016015	ENSDART00000026416	ddx54	ATP-dependent RNA helicase [Source:RefSeq peptide;Acc:NP_775375]	1.76298	1.98417	1.99212
ENSDARG00000042544	ENSDART00000062396	degs2	degenerative spermatocyte homolog 2, lipid desaturase [Source:RefSeq peptide;Acc:NP_001156838]	2.53093	2.72881	2.95587
ENSDARG00000015564	ENSDART00000008033	dhcr7	7-dehydrocholesterol reductase (7-DHC reductase)(EC 1.3.1.21)(Sterol Delta(7)-reductase) [Source:UniProtKB/Swiss-Prot;Acc:Q7SXF1]	-2.08835	-2.22246	-2.58309
ENSDARG00000016484	ENSDART00000017176	dkc1	dyskerin [Source:RefSeq peptide;Acc:NP_001028279]	2.40204	2.42986	2.32618
ENSDARG00000014626	ENSDART00000017191	dlx3b	Homeobox protein Dlx3b (DLX-3)(Distal-less homeobox protein 3b) [Source:UniProtKB/Swiss-Prot;Acc:Q01702]	-1.60031	-1.63121	-2.03134
ENSDARG00000015088	ENSDART00000013282	dnajb11	DnaJ (Hsp40) homolog, subfamily B, member 11 [Source:RefSeq peptide;Acc:NP_942116]	1.81527	1.80428	1.94309
ENSDARG00000019307	ENSDART00000020249	dusp5	dual specificity phosphatase 5 [Source:RefSeq peptide;Acc:NP_997730]	1.96559	2.14755	2.19717
ENSDARG00000054980	ENSDART00000077259	ebna1bp2l	EBNA1 binding protein 2-like [Source:RefSeq peptide;Acc:NP_001003840]	1.77966	2.05204	2.05758
ENSDARG00000032553	ENSDART00000042226	egln3	egl nine homolog 3 [Source:RefSeq peptide;Acc:NP_998475]	2.16072	4.30102	5.9645
ENSDARG00000044098	ENSDART00000064749	egr2a	early growth response 2a [Source:RefSeq peptide;Acc:NP_899184]	2.85134	4.13203	4.5552
ENSDARG00000040268	ENSDART00000058913	eif4a1a	eukaryotic translation initiation factor 4A, isoform 1A [Source:RefSeq peptide;Acc:NP_938180]	2.80582	2.9982	3.37332
ENSDARG00000041607	ENSDART00000060990	eif4ebp3l	Eukaryotic translation initiation factor 4E-binding protein 3-like (eIF4E-binding protein 3)(4E-BP3)(Eukaryotic translation initiation factor 4E-1A-binding protein)(eIF4E-1A-binding protein)(4E-BP) [Source:UniProtKB/Swiss-Prot;Acc:Q98TT6]	1.74735	2.04745	3.18261
ENSDARG00000002412	ENSDART00000013480	elovl1a	elongation of very long chain fatty acids (FEN1/Elo2, SUR4/Elo3, yeast)-like 1a [Source:RefSeq peptide;Acc:NP_001005989]	2.40566	2.47648	2.61129
ENSDARG00000003313	ENSDART00000023519	EPS8L1 (1 of 2)	EPS8-like 1 [Source:HGNC Symbol;Acc:21295]	2.10769	2.22751	2.33967
ENSDARG00000038074	ENSDART00000055502	ergic3	Endoplasmic reticulum-Golgi intermediate compartment protein 3 [Source:UniProtKB/Swiss-Prot;Acc:Q803I2]	1.79881	1.7472	2.02454
ENSDARG00000019496	ENSDART00000012582	esd	esterase D/formylglutathione hydrolase [Source:RefSeq peptide;Acc:NP_001017796]	-1.48327	-1.8476	-2.06967
ENSDARG00000043976	ENSDART00000064558	etf1	eukaryotic translation termination factor 1 [Source:RefSeq peptide;Acc:NP_958868]	1.81913	1.71525	2.09202
ENSDARG00000018308	ENSDART00000025581	ets2	v-ets erythroblastosis virus E26 oncogene homolog 2 [Source:RefSeq peptide;Acc:NP_001018874]	1.51572	1.84381	2.15821
ENSDARG00000028688	ENSDART00000032260	exosc2	exosome component 2 [Source:RefSeq peptide;Acc:NP_001017572]	1.77567	1.88282	1.89132
ENSDARG00000006392	ENSDART00000002886	exosc9	exosome component 9 [Source:RefSeq peptide;Acc:NP_001006077]	1.8547	1.85952	2.14379
ENSDARG00000075827	ENSDART00000003463	f7i	coagulation factor VIIi [Source:RefSeq peptide;Acc:NP_775335]	-1.58383	-1.57269	-2.33563
ENSDARG00000010097	ENSDART00000017179	f9	coagulation factor IX [Source:RefSeq peptide;Acc:NP_878288]	-1.42911	-1.60586	-2.05952
ENSDARG00000053912	ENSDART00000076030	fbl	fibrillarin [Source:RefSeq peptide;Acc:NP_998167]	2.09133	2.22107	2.20234
ENSDARG00000040277	ENSDART00000058938	fbxo32	F-box protein 32 [Source:RefSeq peptide;Acc:NP_957211]	1.98925	2.00378	2.39326
ENSDARG00000039964	ENSDART00000058466	fgfbp2	Not assigned	1.73709	1.90799	2.03554
ENSDARG00000004782	ENSDART00000013534	fgfr3	Fibroblast growth factor receptor 3 Precursor (FGFR-3)(EC 2.7.10.1) [Source:UniProtKB/Swiss-Prot;Acc:Q9I8X3]	-1.55007	-1.67822	-2.2679
ENSDARG00000045129	ENSDART00000066367	fkbp10	FK506 binding protein 10 [Source:UniProtKB/TrEMBL;Acc:B3DKC0]	-1.56733	-1.67555	-1.95361
ENSDARG00000019815	ENSDART00000010521	fn1	fibronectin 1 [Source:RefSeq peptide;Acc:NP_571595]	-1.4694	-1.76134	-2.00184
ENSDARG00000055395	ENSDART00000077751	foxq1	forkhead box Q1 [Source:RefSeq peptide;Acc:NP_998072]	-2.17796	-2.22647	-3.59483
ENSDARG00000017741	ENSDART00000018651	g3bp1	Ras-GTPase-activating protein SH3-domain-binding protein [Source:RefSeq peptide;Acc:NP_956250]	1.9922	1.82222	2.05539
ENSDARG00000043581	ENSDART00000063996	gadd45al	growth arrest and DNA-damage-inducible, alpha like [Source:RefSeq peptide;Acc:NP_956870]	3.09685	3.31401	3.98829
ENSDARG00000013576	ENSDART00000005382	gadd45bl	growth arrest and DNA-damage-inducible, beta like [Source:RefSeq peptide;Acc:NP_001012386]	3.02751	3.73397	4.71574
ENSDARG00000002401	ENSDART00000005727	gale	UDP-galactose-4-epimerase [Source:RefSeq peptide;Acc:NP_001035389]	2.033	2.34391	2.4696
ENSDARG00000036239	ENSDART00000052641	gatm	L-arginine:glycine amidinotransferase [Source:RefSeq peptide;Acc:NP_955825]	-2.55539	-1.85634	-2.47723
ENSDARG00000012187	ENSDART00000015230	gchfr	GTP cyclohydrolase 1 feedback regulatory protein (GTP cyclohydrolase I feedback regulatory protein)(GFRP) [Source:UniProtKB/Swiss-Prot;Acc:Q6PBT6]	-1.78862	-1.78071	-2.30804
ENSDARG00000013095	ENSDART00000017148	gclc	glutamate-cysteine ligase, catalytic subunit [Source:RefSeq peptide;Acc:NP_954971]	3.02589	2.85533	2.99637
ENSDARG00000018953	ENSDART00000020386	gclm	glutamate-cysteine ligase, modifier subunit [Source:RefSeq peptide;Acc:NP_956139]	4.15177	4.05165	4.88524
ENSDARG00000035198	ENSDART00000050988	gcnt4	Beta-1,3-galactosyl-O-glycosyl-glycoprotein beta-1,6-N-acetylglucosaminyltransferase 4 (EC 2.4.1.102) [Source:UniProtKB/Swiss-Prot;Acc:Q71SG7]	2.01059	2.29796	2.04634
ENSDARG00000023526	ENSDART00000036280	ggt1	gamma-glutamyltransferase 1 [Source:RefSeq peptide;Acc:NP_956709]	3.60543	4.9917	8.05732
ENSDARG00000017658	ENSDART00000002826	gmppb	GDP-mannose pyrophosphorylase B Fragment [Source:UniProtKB/TrEMBL;Acc:B7TWQ6]	1.85435	1.80868	2.21508
ENSDARG00000053225	ENSDART00000075222	gnl2	guanine nucleotide binding protein-like 2 (nucleolar) [Source:RefSeq peptide;Acc:NP_998389]	1.75397	1.75455	1.91641
ENSDARG00000035817	ENSDART00000051970	grn2	granulin 2 [Source:RefSeq peptide;Acc:NP_997921]	-2.99939	-3.31426	-3.223
ENSDARG00000005039	ENSDART00000018837	gstp1	glutathione S-transferase pi [Source:RefSeq peptide;Acc:NP_571809]	2.76252	2.89372	2.92095
ENSDARG00000053467	ENSDART00000075501	gtpbp1	GTP binding protein 1 [Source:RefSeq peptide;Acc:NP_998640]	1.79971	1.67413	2.04885
ENSDARG00000003051	ENSDART00000017686	hccs	holocytochrome c synthase [Source:RefSeq peptide;Acc:NP_958859]	1.72871	1.73291	1.7471
ENSDARG00000020671	ENSDART00000066446	heatr1	HEAT repeat-containing protein 1 (Protein BAP28) [Source:UniProtKB/Swiss-Prot;Acc:Q7SY48]	1.71814	1.88692	1.80341
ENSDARG00000034368	ENSDART00000050271	hexa	hexosaminidase A [Source:RefSeq peptide;Acc:NP_001108317]	-1.64085	-1.69808	-1.93472
ENSDARG00000022303	ENSDART00000029347	hig1	hypoxia induced gene 1 [Source:RefSeq peptide;Acc:NP_956394]	3.28187	3.32447	3.62195
ENSDARG00000026964	ENSDART00000032042	hk2	hexokinase 2 [Source:RefSeq peptide;Acc:NP_998231]	1.8527	1.84236	1.80624
ENSDARG00000054304	ENSDART00000042100	homez	homeodomain leucine zipper [Source:RefSeq peptide;Acc:NP_001007121]	1.96583	2.23142	3.86763
ENSDARG00000012609	ENSDART00000020637	hpx	hemopexin [Source:RefSeq peptide;Acc:NP_001104617]	1.66283	1.89658	1.9987
ENSDARG00000071377	ENSDART00000061739	hsd11b3	Hydroxysteroid 11-beta-dehydrogenase 1-like protein Precursor (EC 1.1.1.-)(11-beta-hydroxysteroid dehydrogenase type 3)(11-beta-HSD3) [Source:UniProtKB/Swiss-Prot;Acc:Q6PUF3]	-1.82929	-1.79056	-2.28175
ENSDARG00000071287	ENSDART00000105315	hsd11b3	Hydroxysteroid 11-beta-dehydrogenase 1-like protein Precursor (EC 1.1.1.-)(11-beta-hydroxysteroid dehydrogenase type 3)(11-beta-HSD3) [Source:UniProtKB/Swiss-Prot;Acc:Q6PUF3]	-1.90737	-1.78112	-2.11384
ENSDARG00000015709	ENSDART00000005299	hsd17b12a	Estradiol 17-beta-dehydrogenase 12-A (EC 1.1.1.62)(17-beta-hydroxysteroid dehydrogenase 12-A)(17-beta-HSD 12-A)(zfHSD17B12A)(zf3.1) [Source:UniProtKB/Swiss-Prot;Acc:Q6P3L6]	5.83556	5.93694	6.49897
ENSDARG00000059568	ENSDART00000082927	hsd17b7	hydroxysteroid (17-beta) dehydrogenase 7 [Source:RefSeq peptide;Acc:NP_001070796]	-8.78133	-7.93995	-17.8908
ENSDARG00000036966	ENSDART00000053683	hsd3b7	hydroxy-delta-5-steroid dehydrogenase, 3 beta- and steroid delta-isomerase [Source:RefSeq peptide;Acc:NP_956103]	-2.39807	-2.37066	-2.7533
ENSDARG00000055723	ENSDART00000031650	hsp70l	heat shock cognate 70-kd protein, like (hsp70l), mRNA [Source:RefSeq DNA;Acc:NM_001113589]	7.10559	8.48409	11.505
ENSDARG00000010478	ENSDART00000004756	hsp90a.1	Heat shock protein HSP 90-alpha 1 [Source:UniProtKB/Swiss-Prot;Acc:Q90474]	-2.0018	-3.89762	-4.27125
ENSDARG00000024746	ENSDART00000023550	hsp90a.2	heat shock protein 90-alpha 2 [Source:RefSeq peptide;Acc:NP_001038538]	3.04038	3.27457	3.36497
ENSDARG00000004754	ENSDART00000021037	hspa4l	heat shock protein 4, like [Source:RefSeq peptide;Acc:NP_999881]	2.54887	2.68582	2.90027
ENSDARG00000004665	ENSDART00000010079	hspa5	heat shock 70kDa protein 5 [Source:RefSeq peptide;Acc:NP_998223]	1.7018	1.78123	2.19879
ENSDARG00000056167	ENSDART00000078608	hspe1	heat shock 10 protein 1 (chaperonin 10) [Source:RefSeq peptide;Acc:NP_571601]	1.98208	1.93358	2.09938
ENSDARG00000007366	ENSDART00000021947	HUTI_DANRE	Probable imidazolonepropionase (EC 3.5.2.7)(Amidohydrolase domain-containing protein 1) [Source:UniProtKB/Swiss-Prot;Acc:Q7SXK5]	-1.3092	-1.60279	-1.92082
ENSDARG00000009087	ENSDART00000026021	iclp1	invariant chain-like protein 1 [Source:RefSeq peptide;Acc:NP_571665]	-2.23295	-2.50634	-3.8829
ENSDARG00000055514	ENSDART00000077880	icn2	ictacalcin 2 [Source:RefSeq peptide;Acc:NP_001076426]	-2.23301	-2.53347	-4.0311
ENSDARG00000056378	ENSDART00000078866	ifi30	interferon gamma inducible protein 30 [Source:RefSeq peptide;Acc:NP_001006057]	-1.80354	-1.97246	-2.9051
ENSDARG00000014947	ENSDART00000026576	igfbp1a	insulin-like growth factor binding protein 1a [Source:RefSeq peptide;Acc:NP_775390]	2.35723	2.36931	3.73231
ENSDARG00000052470	ENSDART00000074327	igfbp2a	Insulin-like growth factor-binding protein 2-A Precursor (IGF-binding protein 2-A)(IGFBP-2-A)(IGFBP-2a) [Source:UniProtKB/Swiss-Prot;Acc:Q9PTH3]	-1.74006	-2.11674	-2.9501
ENSDARG00000005419	ENSDART00000015991	il1b	interleukin 1, beta [Source:RefSeq peptide;Acc:NP_998009]	5.50547	7.66218	18.3391
ENSDARG00000054540	ENSDART00000076742	imp4	IMP4, U3 small nucleolar ribonucleoprotein, homolog [Source:RefSeq peptide;Acc:NP_001002719]	1.6886	1.76246	1.97057
ENSDARG00000053131	ENSDART00000067131	irak3	Novel protein similar to vertebrate interleukin-1 receptor-associated kinase 3 (IRAK3) [Source:UniProtKB/TrEMBL;Acc:B0UYS2]	1.57589	1.62248	2.1117
ENSDARG00000030844	ENSDART00000043459	klf11a	Kruppel-like factor 11a [Source:RefSeq peptide;Acc:NP_001038406]	-1.39979	-1.81487	-2.15609
ENSDARG00000042667	ENSDART00000062587	klf2a	Kruppel-like factor 2a [Source:RefSeq peptide;Acc:NP_571931]	-2.48172	-2.33124	-4.26206
ENSDARG00000044974	ENSDART00000025016	krt15	keratin 15 (krt15), mRNA [Source:RefSeq DNA;Acc:NM_213523]	-1.34958	-1.72172	-2.40455
ENSDARG00000018404	ENSDART00000020750	krt18	Keratin, type I cytoskeletal 18 (Cytokeratin-18)(CK-18)(Keratin-18)(K18)(Dorsal aorta proneprin kinesin-1)(DreK18) [Source:UniProtKB/Swiss-Prot;Acc:Q7ZTS4]	1.36949	1.63009	2.17165
ENSDARG00000019280	ENSDART00000026064	lars	Not assigned	1.71464	1.87117	2.01018
ENSDARG00000002365	ENSDART00000011076	lass5	LAG1 longevity assurance homolog 5 [Source:RefSeq peptide;Acc:NP_955922]	1.78781	1.96451	1.99936
ENSDARG00000062494	ENSDART00000090436	LOC100003048	Not assigned	-1.50228	-1.53962	-1.98483
ENSDARG00000037824	ENSDART00000055108	LOC100007462	Not assigned	-2.57984	-2.39901	-2.7627
ENSDARG00000038683	ENSDART00000043516	LOC100007511	Not assigned	-3.61289	-2.86386	-3.17295
ENSDARG00000070622	ENSDART00000103889	LOC100150202	Not assigned	-1.95334	-2.59684	-2.25902
ENSDARG00000053630	ENSDART00000076172	LOC555755	Not assigned	-7.03883	-7.25643	-9.85206
ENSDARG00000034943	ENSDART00000039880	LOC558202	Not assigned	2.13542	2.39745	2.26692
ENSDARG00000040278	ENSDART00000058941	LOC563341	Not assigned	3.81821	3.87086	4.64422
ENSDARG00000070710	ENSDART00000104096	LOC793276	Not assigned	-2.49601	-2.35138	-2.84923
ENSDARG00000052664	ENSDART00000074557	LOC799116	Not assigned	-3.28019	-3.74061	-4.5064
ENSDARG00000071674	ENSDART00000106143	lonp1	Not assigned	2.27138	2.36745	2.61351
ENSDARG00000061274	ENSDART00000087241	lss	lanosterol synthase [Source:RefSeq peptide;Acc:NP_001077036]	-1.97557	-1.86572	-2.28563
ENSDARG00000028957	ENSDART00000044860	maff	v-maf musculoaponeurotic fibrosarcoma oncogene homolog f [Source:RefSeq peptide;Acc:NP_956630]	2.40201	2.48181	2.67821
ENSDARG00000044155	ENSDART00000064833	mafl	Transcription factor MafA (Somite Maf1)(SMaf1) [Source:UniProtKB/Swiss-Prot;Acc:A3KMR8]	-2.35562	-1.9593	-2.95378
ENSDARG00000038635	ENSDART00000056405	magoh	Protein mago nashi homolog [Source:UniProtKB/Swiss-Prot;Acc:Q566Y8]	1.66776	1.7858	1.76032
ENSDARG00000023712	ENSDART00000028225	mao	Amine oxidase [flavin-containing] (EC 1.4.3.4)(Monoamine oxidase)(MAO)(Z-MAO) [Source:UniProtKB/Swiss-Prot;Acc:Q6NSN2]	-1.31242	-1.76966	-2.29252
ENSDARG00000040334	ENSDART00000059021	mat2a	methionine adenosyltransferase II, alpha [Source:RefSeq peptide;Acc:NP_997802]	2.20964	2.26686	2.20267
ENSDARG00000024204	ENSDART00000018304	mcm3	minichromosome maintenance complex component 3 [Source:RefSeq peptide;Acc:NP_997732]	1.90827	1.6228	1.52351
ENSDARG00000012395	ENSDART00000005436	mmp13	matrix metalloproteinase 13 [Source:RefSeq peptide;Acc:NP_958911]	2.36073	3.94731	10.7144
ENSDARG00000042816	ENSDART00000062845	mmp9	matrix metalloproteinase 9 [Source:RefSeq peptide;Acc:NP_998288]	1.69176	2.27633	6.93156
ENSDARG00000056367	ENSDART00000078854	mpv17l2	Mpv17-like protein 2 [Source:UniProtKB/Swiss-Prot;Acc:Q6DGV7]	2.87983	3.01233	3.32451
ENSDARG00000007018	ENSDART00000075602	ms4a17a.6	membrane-spanning 4-domains, subfamily A, member 17A.6 [Source:RefSeq peptide;Acc:NP_001076481]	2.65732	2.9027	3.05647
ENSDARG00000041623	ENSDART00000061007	mt2	Metallothionein-2 (MT-2) [Source:UniProtKB/Swiss-Prot;Acc:Q7ZSY6]	1.81593	2.03396	2.72202
ENSDARG00000045560	ENSDART00000024775	mybpc1	myosin binding protein C, slow type [Source:RefSeq peptide;Acc:NP_001007323]	-1.64263	-1.57693	-1.87422
ENSDARG00000054259	ENSDART00000076399	nat10	N-acetyltransferase 10 [Source:RefSeq peptide;Acc:NP_956938]	1.93435	1.73824	2.11349
ENSDARG00000010420	ENSDART00000049420	ndrg1l	N-myc downstream regulated gene 1, like [Source:RefSeq peptide;Acc:NP_956986]	1.20375	1.36925	2.35354
ENSDARG00000042977	ENSDART00000063101	nfil3	Nuclear factor interleukin-3-regulated protein [Source:UniProtKB/Swiss-Prot;Acc:Q68EL6]	1.41821	1.59789	2.09093
ENSDARG00000069422	ENSDART00000101037	nhp2	H/ACA ribonucleoprotein complex subunit 2-like protein (snoRNP protein NHP2)(Nucleolar protein family A member 2-like protein) [Source:UniProtKB/Swiss-Prot;Acc:Q6PBV6]	1.77593	1.95529	1.95379
ENSDARG00000023299	ENSDART00000029133	nhp2l1	NHP2 non-histone chromosome protein 2-like 1 [Source:RefSeq peptide;Acc:NP_955829]	2.26916	2.31468	2.31604
ENSDARG00000027075	ENSDART00000003385	NM_001161590.1	anoctamin 1, calcium activated chloride channel (LOC407698), mRNA [Source:RefSeq DNA;Acc:NM_001161590]	-2.03673	-2.09211	-2.78291
ENSDARG00000055893	ENSDART00000078300	nmnat1	hypothetical protein LOC550322 [Source:RefSeq peptide;Acc:NP_001017629]	-4.53094	-5.04063	-5.48855
ENSDARG00000059711	ENSDART00000083294	nol6	nucleolar protein family 6 [Source:RefSeq peptide;Acc:NP_001154983]	1.70443	1.79541	2.02339
ENSDARG00000058337	ENSDART00000015368	nop58	NOP58 ribonucleoprotein homolog [Source:RefSeq peptide;Acc:NP_001009889]	2.09611	2.13394	2.08336
ENSDARG00000026925	ENSDART00000019431	nos2a	nitric oxide synthase 2a, inducible [Source:RefSeq peptide;Acc:NP_001098407]	-6.99428	-8.19751	-15.2272
ENSDARG00000033361	ENSDART00000040190	Not assigned	Not assigned	-1.78726	-1.88366	-2.42291
ENSDARG00000059008	ENSDART00000053010	Not assigned	Not assigned	-2.99837	-3.21907	-5.36285
ENSDARG00000052626	ENSDART00000074501	Not assigned	Not assigned	-3.26075	-3.72447	-4.60937
ENSDARG00000054921	ENSDART00000077207	Not assigned	Not assigned	-2.11609	-2.7123	-2.62224
ENSDARG00000074718	ENSDART00000079320	Not assigned	Not assigned	-5.70009	-5.60834	-9.64235
ENSDARG00000058975	ENSDART00000081965	Not assigned	Not assigned	-2.39164	-2.48185	-2.4646
ENSDARG00000059514	ENSDART00000082801	Not assigned	Not assigned	-3.14852	-3.00082	-2.91124
ENSDARG00000076481	ENSDART00000098236	Not assigned	Not assigned	-1.6697	-1.6614	-1.91816
ENSDARG00000068864	ENSDART00000099746	Not assigned	Not assigned	-2.00175	-2.02614	-1.95082
ENSDARG00000068960	ENSDART00000099951	Not assigned	Not assigned	-1.74246	-1.52894	-1.89502
ENSDARG00000069140	ENSDART00000100412	Not assigned	Not assigned	2.47795	2.8415	3.02572
ENSDARG00000070880	ENSDART00000104418	Not assigned	Not assigned	-1.64128	-1.70197	-1.98543
ENSDARG00000058672	ENSDART00000081584	NP_001093567.1	hypothetical protein LOC100006053 [Source:RefSeq peptide;Acc:NP_001093567]	-2.40985	-2.52481	-3.01596
ENSDARG00000067804	ENSDART00000097669	NP_001094426.1	hypothetical protein LOC571990 [Source:RefSeq peptide;Acc:NP_001094426]	-2.47698	-2.27254	-2.85239
ENSDARG00000067948	ENSDART00000097937	NP_001103757.1	hypothetical protein LOC100003209 [Source:RefSeq peptide;Acc:NP_001103757]	1.66499	1.96386	2.51252
ENSDARG00000014329	ENSDART00000021240	npm1	nucleophosmin 1 [Source:RefSeq peptide;Acc:NP_955460]	2.38076	2.53409	2.58993
ENSDARG00000000796	ENSDART00000000876	nr4a1	nuclear receptor subfamily 4, group A, member 1 [Source:RefSeq peptide;Acc:NP_001002173]	-1.68868	-2.07547	-3.13893
ENSDARG00000014447	ENSDART00000026615	orc6l	origin recognition complex, subunit 6 homolog-like [Source:RefSeq peptide;Acc:NP_997836]	2.05145	2.06694	2.01796
ENSDARG00000011281	ENSDART00000090468	osbpl1a	oxysterol binding protein-like 1A [Source:RefSeq peptide;Acc:NP_001038547]	1.63807	2.00047	1.67581
ENSDARG00000014091	ENSDART00000020270	osr1	odd-skipped related 1 [Source:RefSeq peptide;Acc:NP_001006079]	-2.33568	-2.31343	-3.45712
ENSDARG00000039578	ENSDART00000057823	pa2g4a	proliferation-associated 2G4, a [Source:RefSeq peptide;Acc:NP_001002070]	1.82135	1.60712	1.79584
ENSDARG00000052480	ENSDART00000074342	pdcd11	programmed cell death 11 [Source:RefSeq peptide;Acc:NP_001082837]	1.91233	2.03622	2.11786
ENSDARG00000006456	ENSDART00000007022	pdgfrl	platelet-derived growth factor receptor-like [Source:RefSeq peptide;Acc:NP_956608]	-1.52643	-1.66384	-2.187
ENSDARG00000017910	ENSDART00000040865	pdss1	prenyl (decaprenyl) diphosphate synthase, subunit 1 [Source:RefSeq peptide;Acc:NP_001017656]	1.76314	1.96748	1.97743
ENSDARG00000055477	ENSDART00000077829	pelo	Protein pelota homolog (EC 3.1.-.-) [Source:UniProtKB/Swiss-Prot;Acc:Q7ZWC4]	2.20688	2.24183	2.45326
ENSDARG00000001953	ENSDART00000003247	pfkfb3	6-phosphofructo-2-kinase [Source:RefSeq peptide;Acc:NP_998562]	2.04871	3.48372	6.68958
ENSDARG00000057571	ENSDART00000080269	pgam2	bisphosphoglycerate mutase 2 [Source:RefSeq peptide;Acc:NP_957318]	-1.67602	-1.83891	-2.01914
ENSDARG00000013561	ENSDART00000006417	pgm1	phosphoglucomutase 1 [Source:RefSeq peptide;Acc:NP_957319]	-1.63773	-1.63004	-2.06283
ENSDARG00000018178	ENSDART00000020970	pgm2	phosphoglucomutase 2 [Source:RefSeq peptide;Acc:NP_998051]	1.68961	1.93782	2.02485
ENSDARG00000054666	ENSDART00000076895	pgpep1	pyroglutamyl-peptidase I [Source:RefSeq peptide;Acc:NP_001018362]	1.8987	2.21962	2.95549
ENSDARG00000001873	ENSDART00000012938	phgdh	phosphoglycerate dehydrogenase [Source:RefSeq peptide;Acc:NP_955871]	2.11434	1.91197	1.9047
ENSDARG00000037804	ENSDART00000055087	phlda3	Pleckstrin homology-like domain family A member 3 (TDAG51/Ipl homolog 1) [Source:UniProtKB/Swiss-Prot;Acc:Q8AW35]	1.79874	1.8326	2.12657
ENSDARG00000056638	ENSDART00000079160	pir	pirin [Source:RefSeq peptide;Acc:NP_001002550]	6.64816	7.43344	6.70329
ENSDARG00000039490	ENSDART00000057697	pitpna	phosphatidylinositol transfer protein, alpha [Source:RefSeq peptide;Acc:NP_957229]	2.11042	2.25768	2.38905
ENSDARG00000038563	ENSDART00000056294	pitrm1	Presequence protease, mitochondrial Precursor (EC 3.4.24.-)(Pitrilysin metalloproteinase 1) [Source:UniProtKB/Swiss-Prot;Acc:Q7ZVZ6]	1.8086	1.92873	2.07746
ENSDARG00000003933	ENSDART00000018292	PKM2 (2 of 2)	pyruvate kinase, muscle [Source:HGNC Symbol;Acc:9021]	1.75559	2.03045	2.35775
ENSDARG00000003191	ENSDART00000024013	pkm2b	pyruvate kinase, muscle, b [Source:RefSeq peptide;Acc:NP_001003488]	-1.55384	-1.70236	-2.45914
ENSDARG00000042728	ENSDART00000062704	plaa	phospholipase A2-activating protein [Source:RefSeq peptide;Acc:NP_997855]	1.81785	2.00181	2.02745
ENSDARG00000027852	ENSDART00000036597	plekhf1	pleckstrin homology domain containing, family F (with FYVE domain) member 1 [Source:RefSeq peptide;Acc:NP_956634]	-2.78933	-1.88352	-1.83349
ENSDARG00000038754	ENSDART00000056598	plk3	polo-like kinase 3 [Source:RefSeq peptide;Acc:NP_958465]	2.02696	2.50987	2.78455
ENSDARG00000037654	ENSDART00000054848	pmm2	phosphomannomutase 2 [Source:RefSeq peptide;Acc:NP_956378]	1.87948	1.98441	2.05747
ENSDARG00000022232	ENSDART00000029387	ppan	peter pan homolog [Source:RefSeq peptide;Acc:NP_958871]	2.26099	2.17544	2.43155
ENSDARG00000044691	ENSDART00000065670	ppp1r3b	Protein phosphatase 1 regulatory subunit 3B [Source:UniProtKB/Swiss-Prot;Acc:Q803M0]	-1.90475	-2.29344	-2.7487
ENSDARG00000057423	ENSDART00000080094	prelid1	PRELI domain containing 1 [Source:RefSeq peptide;Acc:NP_956660]	1.69383	1.80356	1.86628
ENSDARG00000051902	ENSDART00000073609	prmt7	Protein arginine N-methyltransferase 7 (EC 2.1.1.-)(Histone-arginine N-methyltransferase PRMT7)(EC 2.1.1.125)([Myelin basic protein]-arginine N-methyltransferase PRMT7)(EC 2.1.1.126) [Source:UniProtKB/Swiss-Prot;Acc:A2AV36]	1.89931	1.9185	1.94075
ENSDARG00000003526	ENSDART00000020655	psma5	proteasome subunit, alpha type, 5 [Source:RefSeq peptide;Acc:NP_991271]	1.90561	2.16615	2.09675
ENSDARG00000043899	ENSDART00000064462	psma6b	proteasome (prosome, macropain) subunit, alpha type, 6b [Source:RefSeq peptide;Acc:NP_571870]	1.90476	1.78943	1.82252
ENSDARG00000001656	ENSDART00000001930	psmb10	proteasome subunit, beta type, 10 [Source:RefSeq peptide;Acc:NP_571752]	-1.52376	-1.69511	-2.12165
ENSDARG00000043561	ENSDART00000063950	psmc1b	proteasome (prosome, macropain) 26S subunit, ATPase, 1b [Source:RefSeq peptide;Acc:NP_001002091]	1.83756	1.96087	2.10924
ENSDARG00000007141	ENSDART00000007913	psmc3	proteasome (prosome, macropain) 26S subunit, ATPase, 3 [Source:RefSeq peptide;Acc:NP_001002064]	1.63049	1.79977	1.76608
ENSDARG00000027099	ENSDART00000034078	psmc4	proteasome 26S subunit, ATPase, 4 [Source:RefSeq peptide;Acc:NP_956044]	1.78884	1.90569	1.90961
ENSDARG00000037038	ENSDART00000053834	psmc6	26S protease regulatory subunit S10B [Source:RefSeq peptide;Acc:NP_001003832]	1.67628	1.6938	1.84485
ENSDARG00000003189	ENSDART00000007346	psmd1	proteasome (prosome, macropain) 26S subunit, non-ATPase, 1 [Source:RefSeq peptide;Acc:NP_957478]	1.58596	1.82031	1.85318
ENSDARG00000015628	ENSDART00000019003	psmd10	proteasome (prosome, macropain) 26S subunit, non-ATPase, 10 [Source:RefSeq peptide;Acc:NP_991317]	2.22855	2.55271	2.51359
ENSDARG00000060150	ENSDART00000084448	psmd11a	Psmd11a protein Fragment [Source:UniProtKB/TrEMBL;Acc:A0AUR6]	2.55435	2.83287	2.92756
ENSDARG00000005134	ENSDART00000016283	psmd11b	proteasome (prosome, macropain) 26S subunit, non-ATPase, 11 [Source:RefSeq peptide;Acc:NP_955886]	1.727	1.8551	2.02106
ENSDARG00000018124	ENSDART00000027158	PSMD3	proteasome (prosome, macropain) 26S subunit, non-ATPase, 3 [Source:HGNC Symbol;Acc:9560]	1.48697	1.79046	1.98987
ENSDARG00000068076	ENSDART00000098229	psmd7	proteasome (prosome, macropain) 26S subunit, non-ATPase, 7 (Mov34 homolog) [Source:RefSeq peptide;Acc:NP_956083]	1.79078	1.92945	1.88985
ENSDARG00000012234	ENSDART00000002835	psme3	proteasome activator subunit 3 [Source:RefSeq peptide;Acc:NP_571451]	1.88646	1.94905	2.0863
ENSDARG00000027088	ENSDART00000039267	ptgds	prostaglandin H2 D-isomerase [Source:RefSeq peptide;Acc:NP_998799]	-1.58538	-1.72849	-2.63237
ENSDARG00000010276	ENSDART00000010028	ptgs2b	prostaglandin-endoperoxide synthase 2b [Source:RefSeq peptide;Acc:NP_001020675]	2.34039	2.81332	3.7841
ENSDARG00000031047	ENSDART00000050196	ptrh1	hypothetical protein LOC559192 [Source:RefSeq peptide;Acc:NP_001119866]	1.86122	1.70607	2.21191
ENSDARG00000032836	ENSDART00000055068	pvalb5	parvalbumin isoform 2a [Source:RefSeq peptide;Acc:NP_997050]	-5.7537	-7.40598	-9.08805
ENSDARG00000037790	ENSDART00000055064	pvalb8	parvalbumin 8 [Source:RefSeq peptide;Acc:NP_891982]	-4.23298	-4.0701	-4.26778
ENSDARG00000037109	ENSDART00000053935	pwp2h	PWP2 periodic tryptophan protein homolog [Source:RefSeq peptide;Acc:NP_998212]	1.95963	1.9374	2.02358
ENSDARG00000068288	ENSDART00000098706	Q1LVF1_DANRE	Novel protein Fragment [Source:UniProtKB/TrEMBL;Acc:Q1LVF1]	1.80353	1.4974	1.93963
ENSDARG00000034243	ENSDART00000047843	Q6NW61_DANRE	LOC407674 protein Fragment [Source:UniProtKB/TrEMBL;Acc:Q6NW61]	4.45526	5.89994	5.1898
ENSDARG00000016093	ENSDART00000020931	qtrtd1	queuine tRNA-ribosyltransferase domain containing 1 [Source:RefSeq peptide;Acc:NP_001112368]	1.79622	2.06357	1.91002
ENSDARG00000014817	ENSDART00000002624	ranbp1	RAN binding protein 1 [Source:RefSeq peptide;Acc:NP_997931]	1.65839	1.84405	1.83081
ENSDARG00000029058	ENSDART00000048144	rbb4	Histone-binding protein RBBP4 (Retinoblastoma-binding protein 4)(RBBP-4) [Source:UniProtKB/Swiss-Prot;Acc:Q6P3H7]	1.97257	1.9226	2.00324
ENSDARG00000037158	ENSDART00000054026	rcc1	regulator of chromosome condensation 1 [Source:RefSeq peptide;Acc:NP_998343]	2.43966	2.49812	2.71977
ENSDARG00000018069	ENSDART00000045484	rdh12	retinol dehydrogenase 12 [Source:RefSeq peptide;Acc:NP_001002325]	-1.93116	-1.96011	-1.8804
ENSDARG00000012248	ENSDART00000008638	rgma	RGM domain family, member A [Source:RefSeq peptide;Acc:NP_001038476]	-1.71953	-1.79684	-2.39365
ENSDARG00000035862	ENSDART00000052067	rln2	relaxin 3c [Source:RefSeq peptide;Acc:NP_001108525]	-1.65595	-1.98673	-2.27274
ENSDARG00000023958	ENSDART00000029450	rnf181	E3 ubiquitin-protein ligase rnf181 (RING finger protein 181)(EC 6.3.2.-) [Source:UniProtKB/Swiss-Prot;Acc:Q7ZW78]	1.77014	2.27014	2.51642
ENSDARG00000036965	ENSDART00000053681	rnf24	ring finger protein 24 [Source:RefSeq peptide;Acc:NP_001007353]	-1.4791	-1.27855	-2.01427
ENSDARG00000041991	ENSDART00000065647	rnu3ip2	RNA, U3 small nucleolar interacting protein 2 [Source:RefSeq peptide;Acc:NP_001112367]	2.08595	2.41147	2.54684
ENSDARG00000042864	ENSDART00000062908	rpl7l1	ribosomal protein L7-like 1 [Source:RefSeq peptide;Acc:NP_955884]	1.60103	1.74734	1.82911
ENSDARG00000003941	ENSDART00000017147	rrs1	Ribosome biogenesis regulatory protein homolog [Source:RefSeq peptide;Acc:NP_956356]	2.15473	2.26956	2.22904
ENSDARG00000017354	ENSDART00000025428	rtk6	eph-like receptor tyrosine kinase 6 [Source:RefSeq peptide;Acc:NP_571490]	2.15815	2.45323	2.74406
ENSDARG00000015543	ENSDART00000016187	s100a1	S100 calcium binding protein A1 [Source:RefSeq peptide;Acc:NP_001082820]	2.70211	3.59385	3.88549
ENSDARG00000055876	ENSDART00000078277	sc4mol	C-4 methylsterol oxidase (EC 1.14.13.72)(Methylsterol monooxygenase) [Source:UniProtKB/Swiss-Prot;Acc:Q7ZW77]	-3.28511	-3.06697	-3.84994
ENSDARG00000069983	ENSDART00000102298	scinla	scinderin like a [Source:RefSeq peptide;Acc:NP_835232]	-1.39089	-1.73501	-2.52454
ENSDARG00000070012	ENSDART00000102384	sesn2	sestrin 2 [Source:RefSeq peptide;Acc:NP_001073444]	1.88172	1.94531	2.39015
ENSDARG00000019492	ENSDART00000020942	shbg	sex hormone binding globulin [Source:RefSeq peptide;Acc:NP_001007152]	-1.72375	-2.11461	-2.55996
ENSDARG00000053526	ENSDART00000075567	si:busm1-64d20.3	LOC557756 protein Fragment [Source:UniProtKB/TrEMBL;Acc:Q08C10]	-2.19488	-1.91257	-1.43914
ENSDARG00000069828	ENSDART00000101926	si:ch211-117n7.7	abhydrolase domain containing 12B [Source:RefSeq peptide;Acc:NP_001038808]	-1.85737	-2.25549	-2.54758
ENSDARG00000062221	ENSDART00000089682	si:ch211-135f11.1	Novel protein similar to vertebrate centaurin delta 2 (CENTD2) Fragment [Source:UniProtKB/TrEMBL;Acc:A2CEC9]	-3.9839	-4.25388	-4.54796
ENSDARG00000006060	ENSDART00000022668	si:ch211-152c2.2	Novel protein similar to vertebrate crystallin, beta A1 (CRYBA1) Fragment [Source:UniProtKB/TrEMBL;Acc:Q5RGY5]	-1.66495	-1.50363	-1.88618
ENSDARG00000056379	ENSDART00000078858	si:ch211-154o6.6	hypothetical protein LOC564061 [Source:RefSeq peptide;Acc:NP_001038504]	1.66817	1.72148	4.23687
ENSDARG00000061762	ENSDART00000088407	si:ch211-154o6.7	hypothetical protein LOC568750 [Source:RefSeq peptide;Acc:NP_001038633]	-2.11521	-1.93079	-3.21824
ENSDARG00000054504	ENSDART00000076705	si:ch211-238e22.6	Novel protein [Source:UniProtKB/TrEMBL;Acc:Q5RGK4]	-2.18646	-2.26717	-1.85022
ENSDARG00000067566	ENSDART00000097254	si:ch211-283h6.6	Novel protein [Source:UniProtKB/TrEMBL;Acc:B8JK19]	-1.65213	-2.326	-2.16798
ENSDARG00000069551	ENSDART00000101323	si:ch211-80j13.1	Novel protein Fragment [Source:UniProtKB/TrEMBL;Acc:Q1L8W5]	-1.98904	-1.98531	-1.82294
ENSDARG00000071623	ENSDART00000106041	si:ch211-80j13.1	Novel protein Fragment [Source:UniProtKB/TrEMBL;Acc:Q1L8W5]	-2.15467	-1.99538	-2.12666
ENSDARG00000008915	ENSDART00000026443	si:dkey-103i16.2	Si:dkey-103i16.2 [Source:UniProtKB/TrEMBL;Acc:A3KNG8]	-1.52016	-1.62958	-2.08488
ENSDARG00000045598	ENSDART00000067040	si:dkey-180p18.9	hypothetical protein LOC553452 [Source:RefSeq peptide;Acc:NP_001070715]	-1.4393	-1.65404	-1.8729
ENSDARG00000043634	ENSDART00000064074	si:dkey-220e7.5	Novel protein Fragment [Source:UniProtKB/TrEMBL;Acc:Q1LUZ4]	-1.84793	-1.96329	-1.71089
ENSDARG00000061100	ENSDART00000086746	si:dkey-274m14.2	Novel protein similar to vertebrate asparaginyl-tRNA synthetase (NARS) [Source:UniProtKB/TrEMBL;Acc:B8A5D3]	1.76948	1.55273	1.81133
ENSDARG00000041433	ENSDART00000060742	si:dkey-7c18.24	hypothetical protein LOC562950 [Source:RefSeq peptide;Acc:NP_001076301]	-2.01238	-2.13382	-2.10899
ENSDARG00000043304	ENSDART00000063573	si:dkey-91i17.1	Si:dkey-91i17.1 protein Fragment [Source:UniProtKB/TrEMBL;Acc:A4IGA8]	1.99745	2.16602	2.22147
ENSDARG00000039499	ENSDART00000057712	si:dkeyp-51c11.1	Novel protein Fragment [Source:UniProtKB/TrEMBL;Acc:B8A5P3]	-2.49209	-2.33985	-2.77493
ENSDARG00000070999	ENSDART00000104696	si:dkeyp-85e10.2	hypothetical protein LOC100034474 [Source:RefSeq peptide;Acc:NP_001076534]	-2.04147	-1.82082	-2.40305
ENSDARG00000070964	ENSDART00000104623	si:rp71-15k1.1	hypothetical protein LOC322393 [Source:RefSeq peptide;Acc:NP_001073414]	-2.23668	-2.84411	-4.14726
ENSDARG00000039684	ENSDART00000040793	sirt5	sirtuin 5 [Source:RefSeq peptide;Acc:NP_001002605]	-2.0355	-2.11041	-1.87732
ENSDARG00000032010	ENSDART00000046338	slc15a2	peptide transporter 2 [Source:RefSeq peptide;Acc:NP_001034917]	-1.28223	-1.80433	-1.86305
ENSDARG00000045051	ENSDART00000066233	slc16a3	monocarboxylate transporter 4 [Source:RefSeq peptide;Acc:NP_997873]	1.78059	2.47598	2.72534
ENSDARG00000013926	ENSDART00000020167	slc16a9a	solute carrier family 16 (monocarboxylic acid transporters), member 9a [Source:RefSeq peptide;Acc:NP_956704]	1.74365	2.15186	3.58826
ENSDARG00000023055	ENSDART00000029111	slc25a43	Solute carrier family 25 member 43 [Source:UniProtKB/Swiss-Prot;Acc:Q5U3V7]	1.68234	1.7017	2.5499
ENSDARG00000036237	ENSDART00000052638	slc27a2	solute carrier family 27 (fatty acid transporter), member 2 [Source:RefSeq peptide;Acc:NP_001020470]	-1.72317	-1.84726	-2.2597
ENSDARG00000020085	ENSDART00000015079	slc33a1	solute carrier family 33 (acetyl-CoA transporter), member 1 [Source:RefSeq peptide;Acc:NP_957402]	1.97844	1.97092	2.08603
ENSDARG00000015803	ENSDART00000021504	smcr8b	Smith-Magenis syndrome chromosomal region candidate gene 8-B protein homolog [Source:UniProtKB/Swiss-Prot;Acc:Q6PUR7]	1.58897	2.49892	3.97361
ENSDARG00000071669	ENSDART00000021657	smyd5	SMYD family member 5 [Source:RefSeq peptide;Acc:NP_001004614]	2.07258	2.47681	2.4637
ENSDARG00000040440	ENSDART00000059194	snrpd2	small nuclear ribonucleoprotein D2 [Source:RefSeq peptide;Acc:NP_001017582]	1.67574	1.82418	1.93192
ENSDARG00000033175	ENSDART00000050296	snrpe	Small nuclear ribonucleoprotein E (snRNP-E)(Sm protein E)(Sm-E)(SmE) [Source:UniProtKB/Swiss-Prot;Acc:Q7ZUG0]	1.82586	1.88149	1.93924
ENSDARG00000053405	ENSDART00000075421	sord	Zgc:63674 protein [Source:UniProtKB/TrEMBL;Acc:A8E5K1]	-1.7395	-1.86365	-2.40472
ENSDARG00000004017	ENSDART00000007578	spag1	sperm associated antigen 1 [Source:RefSeq peptide;Acc:NP_001082875]	1.66061	1.74337	1.82868
ENSDARG00000004199	ENSDART00000018578	spam1	sperm adhesion molecule 1 [Source:RefSeq peptide;Acc:NP_001074154]	-2.35085	-2.55522	-3.65395
ENSDARG00000017034	ENSDART00000013668	sqrdl	sulfide quinone reductase-like [Source:RefSeq peptide;Acc:NP_001017881]	2.63113	2.88349	3.61641
ENSDARG00000029252	ENSDART00000041627	ssb	Sjogren syndrome antigen B (autoantigen La) [Source:RefSeq peptide;Acc:NP_955841]	2.22106	2.40195	2.91641
ENSDARG00000031929	ENSDART00000048130	stard10	START domain containing 10 [Source:RefSeq peptide;Acc:NP_956514]	1.60036	1.72364	1.92029
ENSDARG00000004906	ENSDART00000041441	stip1	stress-induced-phosphoprotein 1 (Hsp70/Hsp90-organizing protein) [Source:RefSeq peptide;Acc:NP_001007767]	1.81272	1.86722	2.24981
ENSDARG00000006811	ENSDART00000010068	sult1st6	sulfotransferase family, cytosolic, 1C, member 3 [Source:RefSeq peptide;Acc:NP_001002599]	-1.41932	-1.41549	-1.92977
ENSDARG00000028367	ENSDART00000037797	sult2st3	sulfotransferase family 2, cytosolic sulfotransferase 3 [Source:RefSeq peptide;Acc:NP_001071636]	-4.61772	-4.43155	-6.06198
ENSDARG00000012256	ENSDART00000021644	taldo1	transaldolase 1 isoform 1 [Source:RefSeq peptide;Acc:NP_955981]	1.38358	1.90066	2.45969
ENSDARG00000013004	ENSDART00000017299	tdg	thymine-DNA glycosylase [Source:RefSeq peptide;Acc:NP_001018587]	1.62948	1.72418	1.93757
ENSDARG00000002745	ENSDART00000025509	tdh	L-threonine dehydrogenase [Source:RefSeq peptide;Acc:NP_998410]	-1.83551	-2.01978	-1.8789
ENSDARG00000042620	ENSDART00000062518	tfa	Rho-class glutathione S-transferase [Source:RefSeq peptide;Acc:NP_001038525]	-1.58734	-1.66782	-1.93923
ENSDARG00000013776	ENSDART00000046670	THOP1	thimet oligopeptidase 1 [Source:HGNC Symbol;Acc:11793]	1.97897	2.18332	2.11654
ENSDARG00000031098	ENSDART00000048423	timm50	Mitochondrial import inner membrane translocase subunit TIM50 Precursor [Source:UniProtKB/Swiss-Prot;Acc:Q6NWD4]	1.85986	2.03857	2.27003
ENSDARG00000006019	ENSDART00000005021	tkt	transketolase-like 2 [Source:RefSeq peptide;Acc:NP_932336]	1.65486	1.83372	1.90344
ENSDARG00000056239	ENSDART00000078697	tmem45b	Transmembrane protein 45B [Source:UniProtKB/Swiss-Prot;Acc:Q6P0S3]	-1.41911	-1.40659	-1.88118
ENSDARG00000025132	ENSDART00000028457	tomm20	translocase of outer mitochondrial membrane 20 homolog [Source:RefSeq peptide;Acc:NP_998201]	1.88612	1.96152	1.92398
ENSDARG00000036721	ENSDART00000053325	tomm40l	translocase of outer mitochondrial membrane 40 homolog, like [Source:RefSeq peptide;Acc:NP_998124]	1.75179	1.86318	2.04649
ENSDARG00000030463	ENSDART00000047644	tppp3	tubulin polymerization-promoting protein family member 3 [Source:RefSeq peptide;Acc:NP_958492]	-1.22633	-1.78474	-2.35643
ENSDARG00000042708	ENSDART00000062671	tuba8l	tubulin, alpha 8 like [Source:RefSeq peptide;Acc:NP_997937]	1.98096	2.22637	2.37021
ENSDARG00000056151	ENSDART00000078594	tyrp1b	tyrosinase-related protein 1b [Source:RefSeq peptide;Acc:NP_001002749]	-1.45939	-1.84016	-2.5536
ENSDARG00000038576	ENSDART00000035762	ube2d1	ubiquitin-conjugating enzyme E2D 1 (UBC4/5 homolog, yeast) [Source:RefSeq peptide;Acc:NP_955958]	1.73126	1.8858	2.04877
ENSDARG00000006074	ENSDART00000002186	uck2a	Uridine-cytidine kinase 2-A (UCK 2-A)(EC 2.7.1.48)(Uridine monophosphokinase 2-A)(Cytidine monophosphokinase 2-A) [Source:UniProtKB/Swiss-Prot;Acc:Q7SYM0]	1.70181	1.78895	1.80715
ENSDARG00000006220	ENSDART00000010246	ugt1ab	UDP glucuronosyltransferase 1 family a, b [Source:RefSeq peptide;Acc:NP_998587]	-1.37027	-1.7118	-2.63973
ENSDARG00000060633	ENSDART00000085645	usp16	Ubiquitin carboxyl-terminal hydrolase 16 (EC 3.1.2.15)(Ubiquitin thioesterase 16)(Ubiquitin-specific-processing protease 16)(Deubiquitinating enzyme 16) [Source:UniProtKB/Swiss-Prot;Acc:A8HAL1]	1.69399	1.96536	1.75527
ENSDARG00000002720	ENSDART00000021370	utp15	U3 small nucleolar RNA-associated protein 15 homolog [Source:UniProtKB/Swiss-Prot;Acc:Q7ZW33]	1.7969	1.98739	1.85907
ENSDARG00000020008	ENSDART00000023779	vcp	valosin containing protein [Source:RefSeq peptide;Acc:NP_958889]	1.94115	2.10031	2.03044
ENSDARG00000034700	ENSDART00000017349	vegfab	vascular endothelial growth factor Ab [Source:RefSeq peptide;Acc:NP_001038320]	-1.38197	-1.48847	-1.84315
ENSDARG00000017119	ENSDART00000078675	vps37a	vacuolar protein sorting 37A [Source:RefSeq peptide;Acc:NP_956284]	1.3584	1.46115	2.19504
ENSDARG00000040730	ENSDART00000059667	wdr75	WD repeat-containing protein 75 [Source:UniProtKB/Swiss-Prot;Acc:Q7ZVR1]	2.10633	2.15363	2.24726
ENSDARG00000017799	ENSDART00000002690	wu:fa97b06	Not assigned	2.30154	2.36235	2.32133
ENSDARG00000055504	ENSDART00000077868	wu:fb66f03	Not assigned	-1.88717	-1.92102	-2.23773
ENSDARG00000053448	ENSDART00000099030	wu:fc30h09	hypothetical protein LOC100126130 [Source:RefSeq peptide;Acc:NP_001103326]	-1.63474	-1.8603	-3.85356
ENSDARG00000035913	ENSDART00000052126	yars	Tyrosyl-tRNA synthetase, cytoplasmic (EC 6.1.1.1)(Tyrosyl--tRNA ligase)(TyrRS) [Source:UniProtKB/Swiss-Prot;Acc:Q6TGS6]	2.42042	2.44004	2.73407
ENSDARG00000023323	ENSDART00000018423	ywhaqb	tyrosine 3-monooxygenase/tryptophan 5-monooxygenase activation protein, theta polypeptide b [Source:RefSeq peptide;Acc:NP_958892]	1.7633	1.69503	1.85465
ENSDARG00000007808	ENSDART00000019427	zdhhc16	zinc finger, DHHC domain containing 16 [Source:RefSeq peptide;Acc:NP_957336]	2.41708	2.14296	2.10143
ENSDARG00000018898	ENSDART00000009952	zfand5a	zinc finger, AN1-type domain 5a [Source:RefSeq peptide;Acc:NP_998204]	1.31184	1.28523	1.90096
ENSDARG00000002271	ENSDART00000024450	zfand5b	zinc finger, AN1-type domain 5b [Source:RefSeq peptide;Acc:NP_957243]	1.70378	1.79737	1.86256
ENSDARG00000024540	ENSDART00000032498	zgc:100919	vertebrate transmembrane 4 superfamily-like [Source:RefSeq peptide;Acc:NP_001002748]	1.58715	1.78898	2.22468
ENSDARG00000016364	ENSDART00000046174	zgc:100942	guanine nucleotide binding protein (G protein), alpha 15 (Gq class) [Source:RefSeq peptide;Acc:NP_001003626]	1.721	1.69995	1.97096
ENSDARG00000037706	ENSDART00000054909	zgc:101574	glutathione synthetase [Source:RefSeq peptide;Acc:NP_001006104]	3.78676	4.26489	4.90397
ENSDARG00000012044	ENSDART00000013666	zgc:101594	hypothetical protein LOC447901 [Source:RefSeq peptide;Acc:NP_001004639]	1.74988	2.04689	2.00261
ENSDARG00000022807	ENSDART00000038196	zgc:101640	phosphatidylinositol transfer protein, cytoplasmic 1 [Source:RefSeq peptide;Acc:NP_001007445]	-1.75422	-1.84789	-2.09984
ENSDARG00000053593	ENSDART00000075643	zgc:101785	hypothetical protein LOC450032 [Source:RefSeq peptide;Acc:NP_001006053]	-2.66565	-2.87561	-3.35839
ENSDARG00000011170	ENSDART00000019949	zgc:101847	Protein NDRG2 [Source:UniProtKB/Swiss-Prot;Acc:Q5PR98]	-1.91406	-1.96425	-2.22377
ENSDARG00000033285	ENSDART00000041257	zgc:101897	hypothetical protein LOC492500 [Source:RefSeq peptide;Acc:NP_001007373]	13.5982	14.4443	17.4429
ENSDARG00000041427	ENSDART00000097753	zgc:103408	hypothetical protein LOC447879 [Source:RefSeq peptide;Acc:NP_001004618]	-1.2208	-1.75503	-2.68839
ENSDARG00000026655	ENSDART00000032603	zgc:103456	translocator protein [Source:RefSeq peptide;Acc:NP_001006032]	1.75017	1.87185	1.97535
ENSDARG00000045999	ENSDART00000067629	zgc:103580	serum amyloid A1 [Source:RefSeq peptide;Acc:NP_001005599]	1.74035	1.93432	1.73287
ENSDARG00000011693	ENSDART00000024768	zgc:103600	Tetratricopeptide repeat protein 36 (TPR repeat protein 36) [Source:UniProtKB/Swiss-Prot;Acc:A8E7I5]	-1.36217	-1.97738	-2.40891
ENSDARG00000042379	ENSDART00000062135	zgc:103681	hypothetical protein LOC449773 [Source:RefSeq peptide;Acc:NP_001005946]	-1.3838	-1.77592	-2.10809
ENSDARG00000026767	ENSDART00000037709	zgc:109901	Nucleolar protein 11-like [Source:UniProtKB/Swiss-Prot;Acc:Q4V9P9]	1.63141	1.48521	1.88052
ENSDARG00000079938	ENSDART00000003994	zgc:109934	hypothetical protein LOC100126128 [Source:RefSeq peptide;Acc:NP_001103324]	5.66044	5.96625	6.12712
ENSDARG00000037936	ENSDART00000055287	zgc:109934	zgc:109934 (zgc:109934), mRNA [Source:RefSeq DNA;Acc:NM_001020531]	37.6687	46.2221	47.2965
ENSDARG00000039579	ENSDART00000057825	zgc:109940	complement factor D [Source:RefSeq peptide;Acc:NP_001018368]	-1.48242	-1.47317	-2.14242
ENSDARG00000055974	ENSDART00000075652	zgc:109981	Probable thiopurine S-methyltransferase (Thiopurine methyltransferase)(EC 2.1.1.67) [Source:UniProtKB/Swiss-Prot;Acc:Q504A5]	3.78809	4.17359	4.37783
ENSDARG00000019236	ENSDART00000047050	zgc:110010	glutathione reductase [Source:RefSeq peptide;Acc:NP_001018390]	2.07782	2.27905	2.25319
ENSDARG00000038025	ENSDART00000055428	zgc:110152	hypothetical protein LOC550551 [Source:RefSeq peptide;Acc:NP_001017853]	1.37201	1.71578	2.72857
ENSDARG00000012274	ENSDART00000036718	zgc:110154	eukaryotic translation initiation factor 4E-like [Source:RefSeq peptide;Acc:NP_001017851]	2.19385	2.29595	2.32174
ENSDARG00000057105	ENSDART00000079703	zgc:110281	notchless homolog 1 [Source:RefSeq peptide;Acc:NP_001018418]	2.05224	2.18464	2.26733
ENSDARG00000038505	ENSDART00000056188	zgc:110289	hypothetical protein LOC550263 [Source:RefSeq peptide;Acc:NP_001017600]	2.06419	2.23457	2.02075
ENSDARG00000058734	ENSDART00000081663	zgc:110343	peroxiredoxin 1 [Source:RefSeq peptide;Acc:NP_001013489]	6.04891	7.40156	7.99185
ENSDARG00000055036	ENSDART00000077312	zgc:110377	inter-alpha (globulin) inhibitor H3 [Source:RefSeq peptide;Acc:NP_001018424]	-1.70848	-1.77739	-1.96266
ENSDARG00000007130	ENSDART00000002556	zgc:110388	mRNA turnover 4 homolog [Source:RefSeq peptide;Acc:NP_001017657]	2.2202	2.18428	2.25472
ENSDARG00000042874	ENSDART00000062930	zgc:110459	Pleckstrin homology-like domain family A member 2 (Imprinted in placenta and liver protein) [Source:UniProtKB/Swiss-Prot;Acc:Q503L1]	2.5217	2.91447	3.18296
ENSDARG00000038585	ENSDART00000056327	zgc:110542	eukaryotic translation initiation factor 4E family member 2 [Source:RefSeq peptide;Acc:NP_001014815]	-1.43119	-1.69588	-2.1318
ENSDARG00000070746	ENSDART00000104160	zgc:110788	hypothetical protein LOC503601 [Source:RefSeq peptide;Acc:NP_001013306]	1.5053	1.7675	1.88154
ENSDARG00000043587	ENSDART00000064007	zgc:112208	hypothetical protein LOC550398 [Source:RefSeq peptide;Acc:NP_001017703]	-2.0732	-2.19343	-2.30716
ENSDARG00000026359	ENSDART00000037395	zgc:112210	MAWD binding protein like [Source:RefSeq peptide;Acc:NP_001019582]	-1.72991	-2.07163	-2.4752
ENSDARG00000071871	ENSDART00000106657	zgc:112315	Glyoxalase domain-containing protein 5 [Source:UniProtKB/Swiss-Prot;Acc:Q502D1]	1.76215	1.77623	1.88517
ENSDARG00000040290	ENSDART00000012807	zgc:112374	hypothetical protein LOC568655 [Source:RefSeq peptide;Acc:NP_001098592]	-2.08258	-2.33106	-3.10282
ENSDARG00000040290	ENSDART00000058959	zgc:112374	hypothetical protein LOC568655 [Source:RefSeq peptide;Acc:NP_001098592]	-1.95526	-2.04527	-2.80816
ENSDARG00000046012	ENSDART00000046317	zgc:113362	hypothetical protein LOC541497 [Source:RefSeq peptide;Acc:NP_001014332]	-1.9477	-1.98449	-2.24666
ENSDARG00000054160	ENSDART00000076314	zgc:113625	hypothetical protein LOC541354 [Source:RefSeq peptide;Acc:NP_001013499]	-3.30775	-4.85005	-5.58594
ENSDARG00000035652	ENSDART00000051699	zgc:114142	diamine N-acetyltransferase 1 [Source:RefSeq peptide;Acc:NP_001025370]	-1.7766	-2.01444	-1.9511
ENSDARG00000043729	ENSDART00000064214	zgc:114201	placenta-specific 8-like [Source:RefSeq peptide;Acc:NP_001028269]	2.23203	1.67073	1.62226
ENSDARG00000019341	ENSDART00000022704	zgc:122977	Gpc1 protein [Source:RefSeq peptide;Acc:NP_001032450]	-1.80122	-1.72838	-2.13158
ENSDARG00000069671	ENSDART00000101565	zgc:123096	hypothetical protein LOC552941 [Source:RefSeq peptide;Acc:NP_001032303]	2.21416	2.27	2.35225
ENSDARG00000055360	ENSDART00000077707	zgc:123180	Protein LLP homolog (Protein LAPS18-like) [Source:UniProtKB/Swiss-Prot;Acc:Q3B748]	1.63998	1.72503	1.86879
ENSDARG00000054609	ENSDART00000076840	zgc:123236	hypothetical protein LOC557480 [Source:RefSeq peptide;Acc:NP_001032767]	-1.69502	-1.88566	-2.12097
ENSDARG00000070948	ENSDART00000104586	zgc:123284	hypothetical protein LOC641422 [Source:RefSeq peptide;Acc:NP_001032488]	3.67274	3.28125	2.94646
ENSDARG00000056324	ENSDART00000078807	zgc:123295	hypothetical protein LOC641564 [Source:RefSeq peptide;Acc:NP_001032651]	-2.47175	-2.27226	-2.24023
ENSDARG00000068283	ENSDART00000098690	zgc:136371	Cytochrome P450 CYP2X10 [Source:UniProtKB/TrEMBL;Acc:A0PGL6]	-1.64764	-1.73929	-2.14159
ENSDARG00000052387	ENSDART00000044803	zgc:136377	POU transcription factor [Source:RefSeq peptide;Acc:NP_001038720]	-1.98541	-1.98295	-1.87814
ENSDARG00000060498	ENSDART00000085294	zgc:136557	tumor necrosis factor receptor superfamily, member 9 [Source:RefSeq peptide;Acc:NP_001035459]	3.3606	2.64237	2.78369
ENSDARG00000055192	ENSDART00000077514	zgc:136930	hypothetical protein LOC563946 [Source:RefSeq peptide;Acc:NP_001034908]	-2.07471	-2.74208	-5.59825
ENSDARG00000068575	ENSDART00000099220	zgc:152859	hypothetical protein LOC777622 [Source:RefSeq peptide;Acc:NP_001071198]	2.36808	2.12517	2.86998
ENSDARG00000068582	ENSDART00000099235	zgc:153103	RING finger protein 44 [Source:UniProtKB/Swiss-Prot;Acc:Q08CG8]	-1.51977	-1.59468	-1.99184
ENSDARG00000071626	ENSDART00000106057	zgc:153154	prostaglandin D2 synthase-like [Source:RefSeq peptide;Acc:NP_001038878]	-2.70984	-2.22263	-3.54211
ENSDARG00000006372	ENSDART00000087645	zgc:153270	hypothetical protein LOC751669 [Source:RefSeq peptide;Acc:NP_001038851]	-1.71522	-1.96033	-2.05278
ENSDARG00000058828	ENSDART00000081774	zgc:153290	coiled-coil domain containing 51 [Source:RefSeq peptide;Acc:NP_001038927]	1.90707	1.95068	2.09835
ENSDARG00000069719	ENSDART00000101678	zgc:153317	Zgc:153317 protein [Source:UniProtKB/TrEMBL;Acc:Q0P477]	1.5295	2.02553	1.73151
ENSDARG00000063177	ENSDART00000092082	zgc:153327	arginine-rich, mutated in early stage tumors [Source:RefSeq peptide;Acc:NP_001070097]	1.82127	1.95032	1.98649
ENSDARG00000043442	ENSDART00000063775	zgc:153665	hypothetical protein LOC768299 [Source:RefSeq peptide;Acc:NP_001070931]	5.99313	6.45161	7.40505
ENSDARG00000011770	ENSDART00000041992	zgc:153679	hypothetical protein LOC556393 [Source:RefSeq peptide;Acc:NP_001070025]	2.51782	2.38466	2.73252
ENSDARG00000056726	ENSDART00000086263	zgc:153889	methyltransferase like 7A [Source:RefSeq peptide;Acc:NP_001073508]	-1.68621	-1.83587	-2.30641
ENSDARG00000002509	ENSDART00000075299	zgc:153911	hypothetical protein LOC768172 [Source:RefSeq peptide;Acc:NP_001070783]	2.20529	2.989	3.09159
ENSDARG00000070041	ENSDART00000102474	zgc:153920	hypothetical protein LOC768181 [Source:RefSeq peptide;Acc:NP_001070792]	-2.30082	-2.17647	-2.26903
ENSDARG00000020738	ENSDART00000011111	zgc:153921	hypothetical protein LOC100007703 [Source:RefSeq peptide;Acc:NP_001104722]	-1.72536	-2.26505	-2.72078
ENSDARG00000052779	ENSDART00000074682	zgc:153932	hypothetical protein LOC100009638 [Source:RefSeq peptide;Acc:NP_001076476]	-3.42861	-2.99127	-3.41235
ENSDARG00000069376	ENSDART00000100898	zgc:153941	tumor necrosis factor (ligand) superfamily, member 12 [Source:RefSeq peptide;Acc:NP_001070075]	-1.64842	-1.79401	-2.35714
ENSDARG00000061948	ENSDART00000088954	zgc:154007	angiomotin-like [Source:RefSeq peptide;Acc:NP_001071074]	1.59033	1.74008	2.0764
ENSDARG00000062788	ENSDART00000091158	zgc:154020	hypothetical protein LOC562007 [Source:RefSeq peptide;Acc:NP_001071075]	-5.05051	-6.9535	-5.63939
ENSDARG00000055897	ENSDART00000078311	zgc:154093	hypothetical protein LOC777623 [Source:RefSeq peptide;Acc:NP_001071199]	1.56952	1.49136	2.01133
ENSDARG00000059582	ENSDART00000082955	zgc:158337	ankyrin repeat domain 57 [Source:RefSeq peptide;Acc:NP_001073475]	2.52165	1.94383	2.17951
ENSDARG00000059679	ENSDART00000083193	zgc:158343	hypothetical protein LOC568780 [Source:RefSeq peptide;Acc:NP_001073507]	2.75367	2.99928	4.22385
ENSDARG00000036851	ENSDART00000053503	zgc:158374	hypothetical protein LOC100009658 [Source:RefSeq peptide;Acc:NP_001076496]	-1.45632	-1.75817	-2.55111
ENSDARG00000033364	ENSDART00000045329	zgc:158387	hypothetical protein LOC567275 [Source:RefSeq peptide;Acc:NP_001073503]	2.5678	2.91239	2.76443
ENSDARG00000061634	ENSDART00000088098	zgc:158614	hypothetical protein LOC791218 [Source:RefSeq peptide;Acc:NP_001074169]	7.39175	10.3029	9.99721
ENSDARG00000059484	ENSDART00000082726	zgc:158784	huntingtin interacting protein 1 related [Source:RefSeq peptide;Acc:NP_001077034]	1.55118	1.86453	2.01832
ENSDARG00000069135	ENSDART00000100396	zgc:162126	hypothetical protein LOC797943 [Source:RefSeq peptide;Acc:NP_001076390]	1.31601	1.74424	2.66306
ENSDARG00000070713	ENSDART00000004240	zgc:162180	hypothetical protein LOC799770 [Source:RefSeq peptide;Acc:NP_001082915]	-1.86309	-1.97639	-2.42452
ENSDARG00000030896	ENSDART00000045770	zgc:162905	Zgc:162905 protein Fragment [Source:UniProtKB/TrEMBL;Acc:Q566W3]	-3.03532	-2.50715	-3.86626
ENSDARG00000063344	ENSDART00000092497	zgc:162943	UPF0389 protein FAM162B [Source:UniProtKB/Swiss-Prot;Acc:A3KP48]	1.90916	2.07437	2.05246
ENSDARG00000024522	ENSDART00000032407	zgc:163021	hypothetical protein LOC795573 [Source:RefSeq peptide;Acc:NP_001082976]	-2.45285	-2.449	-2.48757
ENSDARG00000070945	ENSDART00000074468	zgc:163083	hypothetical protein LOC566848 [Source:RefSeq peptide;Acc:NP_001077028]	3.46538	4.53105	4.04445
ENSDARG00000060682	ENSDART00000085763	zgc:165571	hypothetical protein LOC335309 [Source:RefSeq peptide;Acc:NP_001092702]	2.49518	2.71504	2.32448
ENSDARG00000077824	ENSDART00000066108	zgc:171226	Zgc:171226 protein Fragment [Source:UniProtKB/TrEMBL;Acc:A4IGF6]	-2.48871	-2.85657	-2.4867
ENSDARG00000057498	ENSDART00000080177	zgc:171352	hyaluronan binding protein 2 [Source:RefSeq peptide;Acc:NP_001103843]	-1.7686	-1.72021	-2.32318
ENSDARG00000019294	ENSDART00000027072	zgc:171537	hypothetical protein LOC561171 [Source:RefSeq peptide;Acc:NP_001103579]	-1.42859	-1.73444	-2.54092
ENSDARG00000051726	ENSDART00000073394	zgc:171759	Histone H2B [Source:UniProtKB/TrEMBL;Acc:A7MBY4]	1.31762	1.60538	2.57801
ENSDARG00000009890	ENSDART00000009012	zgc:171859	Novel protein similar to envelope protein (Env) [Source:UniProtKB/TrEMBL;Acc:A5WV53]	-2.06696	-1.91907	-2.05576
ENSDARG00000002369	ENSDART00000035235	zgc:172187	ubiquitin C [Source:RefSeq peptide;Acc:NP_001013290]	1.88443	1.86987	2.11768
ENSDARG00000043875	ENSDART00000064419	zgc:172246	hypothetical protein LOC796447 [Source:RefSeq peptide;Acc:NP_001093526]	-1.41401	-1.78035	-2.36215
ENSDARG00000057263	ENSDART00000079846	zgc:173729	serine (or cysteine) proteinase inhibitor, clade B (ovalbumin), member 6 [Source:RefSeq peptide;Acc:NP_001103200]	2.79611	2.761	1.9859
ENSDARG00000021924	ENSDART00000010477	zgc:174006	heat shock cognate 70-like [Source:RefSeq peptide;Acc:NP_001120990]	16.3517	17.3684	21.4856
ENSDARG00000068819	ENSDART00000099659	zgc:174193	hypothetical protein LOC100137109 [Source:RefSeq peptide;Acc:NP_001108178]	1.7003	1.70964	1.93421
ENSDARG00000035632	ENSDART00000051668	zgc:194112	hypothetical protein LOC100192211 [Source:RefSeq peptide;Acc:NP_001129720]	-1.54191	-1.78678	-2.11884
ENSDARG00000070852	ENSDART00000104372	zgc:195077	hypothetical protein LOC100170780 [Source:RefSeq peptide;Acc:NP_001124091]	-2.22772	-2.02355	-2.49749
ENSDARG00000041394	ENSDART00000060688	zgc:55492	DnaJ (Hsp40) homolog, subfamily B, member 1 [Source:RefSeq peptide;Acc:NP_956067]	1.972	2.04628	2.30851
ENSDARG00000003017	ENSDART00000008490	zgc:55512	hypothetical protein LOC325470 [Source:RefSeq peptide;Acc:NP_956013]	1.41423	1.6445	2.18691
ENSDARG00000012215	ENSDART00000030995	zgc:55702	uridine 5'-monophosphate synthase [Source:RefSeq peptide;Acc:NP_956468]	1.94673	1.90849	1.8677
ENSDARG00000037012	ENSDART00000053797	zgc:55813	hypothetical protein LOC399488 [Source:RefSeq peptide;Acc:NP_958922]	1.75094	2.08873	2.65171
ENSDARG00000042630	ENSDART00000062536	zgc:56136	heme binding protein 2 [Source:RefSeq peptide;Acc:NP_956492]	5.34657	6.24426	6.8797
ENSDARG00000002298	ENSDART00000028003	zgc:56706	ankyrin repeat domain 22 [Source:RefSeq peptide;Acc:NP_956568]	1.86433	1.95277	2.46531
ENSDARG00000007421	ENSDART00000044683	zgc:63647	formiminotransferase cyclodeaminase [Source:RefSeq peptide;Acc:NP_957371]	-1.66838	-1.86809	-2.66891
ENSDARG00000012381	ENSDART00000031418	zgc:63663	hypothetical protein LOC393586 [Source:RefSeq peptide;Acc:NP_956908]	-1.62273	-1.9013	-1.95078
ENSDARG00000024669	ENSDART00000033949	zgc:63992	oxidative stress responsive 1 [Source:RefSeq peptide;Acc:NP_956651]	1.54815	1.69085	1.8918
ENSDARG00000023498	ENSDART00000032331	zgc:66135	Mannose-1-phosphate guanyltransferase alpha-B (EC 2.7.7.13)(GTP-mannose-1-phosphate guanylyltransferase apha-B)(GDP-mannose pyrophosphorylase A-B) [Source:UniProtKB/Swiss-Prot;Acc:Q7SXP8]	2.02758	2.08067	2.17141
ENSDARG00000008732	ENSDART00000011970	zgc:66479	hypothetical protein LOC327541 [Source:RefSeq peptide;Acc:NP_942576]	-1.83694	-2.21135	-2.968
ENSDARG00000045351	ENSDART00000066697	zgc:73369	Coiled-coil domain-containing protein 58 [Source:UniProtKB/Swiss-Prot;Acc:Q6PBK1]	1.75751	1.88156	1.89296
ENSDARG00000016200	ENSDART00000036513	zgc:76966	tribbles 3 [Source:RefSeq peptide;Acc:NP_998034]	1.90382	2.04903	2.86656
ENSDARG00000018944	ENSDART00000025820	zgc:77082	Dihydrodipicolinate synthase-like, mitochondrial Precursor (DHDPS-like protein)(EC 4.-.-.-) [Source:UniProtKB/Swiss-Prot;Acc:Q6NY77]	-1.6567	-2.18778	-2.3228
ENSDARG00000015657	ENSDART00000012758	zgc:77112	hypothetical protein LOC406459 [Source:RefSeq peptide;Acc:NP_998345]	1.94598	2.06994	2.47582
ENSDARG00000040942	ENSDART00000060001	zgc:77182	nucleoside phosphorylase-like [Source:RefSeq peptide;Acc:NP_991218]	-1.59041	-1.7712	-2.00816
ENSDARG00000016856	ENSDART00000008326	zgc:77556	hypothetical protein LOC335176 [Source:RefSeq peptide;Acc:NP_997899]	-1.66531	-1.91274	-2.70572
ENSDARG00000003584	ENSDART00000016090	zgc:77563	phospholipase A2, group VII [Source:RefSeq peptide;Acc:NP_998354]	1.80504	2.00925	2.22598
ENSDARG00000005799	ENSDART00000008201	zgc:77713	hypothetical protein LOC402894 [Source:RefSeq peptide;Acc:NP_991165]	-1.7243	-1.84914	-2.06114
ENSDARG00000016713	ENSDART00000021864	zgc:77906	hypothetical protein LOC402945 [Source:RefSeq peptide;Acc:NP_991211]	3.57091	3.8093	3.87262
ENSDARG00000029795	ENSDART00000047412	zgc:85644	Uncharacterized protein C1orf93 homolog [Source:UniProtKB/Swiss-Prot;Acc:Q6NV24]	2.99207	3.29561	3.42247
ENSDARG00000005713	ENSDART00000043403	zgc:85680	hypothetical protein LOC405865 [Source:RefSeq peptide;Acc:NP_998094]	2.18634	2.71151	2.53475
ENSDARG00000058831	ENSDART00000081777	zgc:86751	hypothetical protein LOC415227 [Source:RefSeq peptide;Acc:NP_001002137]	2.9169	2.88153	3.05929
ENSDARG00000024954	ENSDART00000039433	zgc:86755	transmembrane emp24 protein transport domain containing 4 [Source:RefSeq peptide;Acc:NP_001002134]	1.67315	1.61725	1.98802
ENSDARG00000028027	ENSDART00000038133	zgc:86757	hypothetical protein LOC415223 [Source:RefSeq peptide;Acc:NP_001002133]	3.35921	4.28944	5.5836
ENSDARG00000014323	ENSDART00000002954	zgc:91849	hypothetical protein LOC572021 [Source:RefSeq peptide;Acc:NP_001002687]	2.23288	2.46389	2.57522
ENSDARG00000046098	ENSDART00000019045	zgc:91895	emopamil binding protein (sterol isomerase) [Source:RefSeq peptide;Acc:NP_001002328]	-3.41492	-3.60347	-4.57782
ENSDARG00000031776	ENSDART00000044238	zgc:92066	ferritin heavy chain [Source:RefSeq peptide;Acc:NP_001002378]	3.74645	3.71624	4.97922
ENSDARG00000045306	ENSDART00000066631	zgc:92111	Organic solute transporter subunit alpha (OST-alpha) [Source:UniProtKB/Swiss-Prot;Acc:Q66I08]	-2.18441	-1.68899	-1.57851
ENSDARG00000013749	ENSDART00000008177	zgc:92113	hypothetical protein LOC445054 [Source:RefSeq peptide;Acc:NP_001003448]	-2.54889	-2.33129	-3.61059
ENSDARG00000059000	ENSDART00000012143	zgc:92214	zgc:92214 (zgc:92214), mRNA [Source:RefSeq DNA;Acc:NM_001004587]	-2.54338	-2.94867	-3.83396
ENSDARG00000022183	ENSDART00000038524	zgc:92254	hypothetical protein LOC436894 [Source:RefSeq peptide;Acc:NP_001002621]	2.55253	2.48347	2.52954
ENSDARG00000041339	ENSDART00000060593	zgc:92380	hypothetical protein LOC445086 [Source:RefSeq peptide;Acc:NP_001003480]	-1.61246	-1.74417	-1.94919
ENSDARG00000013250	ENSDART00000034523	zgc:92586	threonyl-tRNA synthetase isoform 2 [Source:RefSeq peptide;Acc:NP_001005932]	1.93328	1.98694	1.90265
ENSDARG00000035882	ENSDART00000052096	zgc:92739	heat-responsive protein 12-like isoform 1 [Source:RefSeq peptide;Acc:NP_001012315]	-1.77304	-1.90015	-2.7134
ENSDARG00000044125	ENSDART00000064789	zgc:92903	thioredoxin [Source:RefSeq peptide;Acc:NP_001002461]	2.87133	4.19842	3.5587
ENSDARG00000044402	ENSDART00000065208	zgc:92910	Nucleolar protein 16 [Source:UniProtKB/Swiss-Prot;Acc:Q6DGI3]	1.73006	1.95477	1.98739
ENSDARG00000044090	ENSDART00000082193	zmpste24	zinc metallopeptidase STE24 [Source:RefSeq peptide;Acc:NP_956186]	1.66878	2.04462	2.33474

## Sheet: DEG_Cr
Ensembl Gene ID	Ensembl Transcript ID	Associated Gene Name	Description	low	mid	high
ENSDARG00000039752	ENSDART00000058099	A0JMQ2_DANRE	LOC100149441 protein Fragment [Source:UniProtKB/TrEMBL;Acc:A0JMQ2]	-1.83521	-1.97247	-1.84405
ENSDARG00000020056	ENSDART00000014633	A1A5T0_DANRE	LOC563450 protein Fragment [Source:UniProtKB/TrEMBL;Acc:A1A5T0]	-2.69016	-2.59303	-2.88696
ENSDARG00000009885	ENSDART00000019785	A2BHH7_DANRE	Novel protein similar to vertebrate sulfotransferase family Fragment [Source:UniProtKB/TrEMBL;Acc:A2BHH7]	-1.83076	-2.17831	-2.12301
ENSDARG00000067889	ENSDART00000076794	A2CF29_DANRE	Novel protein Fragment [Source:UniProtKB/TrEMBL;Acc:A2CF29]	2.18875	1.86014	1.53795
ENSDARG00000056314	ENSDART00000078734	a2ml	alpha-2 macroglobulin-like [Source:RefSeq peptide;Acc:NP_001132951]	-1.42969	-2.09897	-2.72501
ENSDARG00000070960	ENSDART00000104622	A3KPI8_DANRE	Novel protein Fragment [Source:UniProtKB/TrEMBL;Acc:A3KPI8]	-3.54278	-3.7539	-5.82525
ENSDARG00000037094	ENSDART00000024676	A5WWE7_DANRE	Aldehyde dehydrogenase 2, like [Source:UniProtKB/TrEMBL;Acc:A5WWE7]	-1.66854	-1.83822	-2.21577
ENSDARG00000055539	ENSDART00000077910	A7E2I1_DANRE	LOC557419 protein Fragment [Source:UniProtKB/TrEMBL;Acc:A7E2I1]	-3.94406	-3.1423	-3.48698
ENSDARG00000070078	ENSDART00000102557	ABCB11 (1 of 2)	ATP-binding cassette, sub-family B (MDR/TAP), member 11 [Source:HGNC Symbol;Acc:42]	-2.65455	-2.79245	-2.59442
ENSDARG00000014031	ENSDART00000016604	abcc2	ATP-binding cassette, sub-family C (CFTR/MRP), member 2 [Source:RefSeq peptide;Acc:NP_956883]	-1.83853	-1.90245	-1.98714
ENSDARG00000015167	ENSDART00000019318	abcd3a	ATP-binding cassette, sub-family D (ALD), member 3a [Source:RefSeq peptide;Acc:NP_998647]	-2.13434	-1.73831	-1.98226
ENSDARG00000043037	ENSDART00000063180	abcg2a	ATP-binding cassette transporter sub-family G member 2a [Source:RefSeq peptide;Acc:NP_001036240]	-2.27587	-2.25118	-2.61266
ENSDARG00000058574	ENSDART00000032322	abcg2c	ATP-binding cassette, sub-family G (WHITE), member 2c [Source:RefSeq peptide;Acc:NP_001034728]	-2.17391	-2.12426	-1.99639
ENSDARG00000063078	ENSDART00000091845	abcg5	ATP-binding cassette, sub-family G (WHITE), member 5 [Source:RefSeq peptide;Acc:NP_001122162]	-2.67156	-2.92349	-2.84824
ENSDARG00000063059	ENSDART00000091773	abcg8	ATP-binding cassette, sub-family G (WHITE), member 8 [Source:RefSeq peptide;Acc:NP_001108041]	-3.05013	-3.08508	-2.95996
ENSDARG00000061355	ENSDART00000087422	abp1	amiloride binding protein 1 (amine oxidase (copper-containing)) [Source:RefSeq peptide;Acc:NP_001071066]	-10.5558	-9.79306	-8.39686
ENSDARG00000004687	ENSDART00000007997	acaa1	acetyl-Coenzyme A acyltransferase 1 [Source:RefSeq peptide;Acc:NP_001002207]	-1.942	-2.00001	-2.05808
ENSDARG00000045411	ENSDART00000066778	acad11	acyl-Coenzyme A dehydrogenase family, member 11 [Source:RefSeq peptide;Acc:NP_956472]	-3.15463	-2.89658	-3.11424
ENSDARG00000007127	ENSDART00000006778	acat2	acetyl-CoA acetyltransferase 2 [Source:RefSeq peptide;Acc:NP_571445]	-2.66787	-2.7989	-2.42651
ENSDARG00000014856	ENSDART00000046209	acbd7	acyl-Coenzyme A binding domain containing 7 [Source:RefSeq peptide;Acc:NP_001122240]	-2.03843	-2.025	-2.15072
ENSDARG00000016918	ENSDART00000003712	ace2	angiotensin I converting enzyme 2 [Source:RefSeq peptide;Acc:NP_001007298]	-16.5267	-16.0961	-11.5932
ENSDARG00000010347	ENSDART00000023797	acer1	Alkaline ceramidase 1 (Alkaline CDase 1)(AlkCDase 1)(EC 3.5.1.23)(N-acylsphingosine amidohydrolase 3)(Acylsphingosine deacylase 3) [Source:UniProtKB/Swiss-Prot;Acc:Q568I2]	1.91696	1.77539	4.22945
ENSDARG00000017738	ENSDART00000044162	acly	ATP citrate lyase [Source:RefSeq peptide;Acc:NP_001002649]	-1.95151	-2.27832	-1.80956
ENSDARG00000062549	ENSDART00000090609	acmsd	aminocarboxymuconate semialdehyde decarboxylase [Source:RefSeq peptide;Acc:NP_001082963]	-1.99187	-2.11127	-2.25191
ENSDARG00000014727	ENSDART00000049226	acox1	acyl-Coenzyme A oxidase 1 [Source:RefSeq peptide;Acc:NP_001005933]	-2.89279	-2.88498	-2.89991
ENSDARG00000008921	ENSDART00000023012	acp5b	acid phosphatase 5b, tartrate resistant [Source:RefSeq peptide;Acc:NP_001002452]	-2.46222	-2.56406	-2.25127
ENSDARG00000061201	ENSDART00000087040	acsf2	Acyl-CoA synthetase family member 2, mitochondrial Precursor (EC 6.2.1.-) [Source:UniProtKB/Swiss-Prot;Acc:Q0P4F7]	-3.2357	-3.29199	-3.7949
ENSDARG00000010752	ENSDART00000002453	acsl4l	Acsl4l protein Fragment [Source:UniProtKB/TrEMBL;Acc:Q7SXQ9]	2.15187	3.85548	4.78935
ENSDARG00000001452	ENSDART00000001678	adam8a	a disintegrin and metalloproteinase domain 8a [Source:RefSeq peptide;Acc:NP_956931]	2.2491	3.0615	3.85
ENSDARG00000041566	ENSDART00000060939	ADAMTS1	ADAM metallopeptidase with thrombospondin type 1 motif, 1 [Source:HGNC Symbol;Acc:217]	2.04157	2.6534	2.90553
ENSDARG00000056411	ENSDART00000078901	adipoql	adiponectin, C1Q and collagen domain containing, like [Source:RefSeq peptide;Acc:NP_001038890]	-1.79204	-1.52519	-1.84954
ENSDARG00000039429	ENSDART00000057605	adka	adenosine kinase a [Source:RefSeq peptide;Acc:NP_997956]	-1.86879	-1.86022	-2.08341
ENSDARG00000016412	ENSDART00000010918	agt	angiotensinogen [Source:RefSeq peptide;Acc:NP_932329]	2.92978	2.274	1.87201
ENSDARG00000018478	ENSDART00000013863	agxt	alanine-glyoxylate aminotransferase [Source:RefSeq peptide;Acc:NP_998327]	-2.74613	-2.40834	-3.20864
ENSDARG00000035544	ENSDART00000051524	agxt2l1	Alanine--glyoxylate aminotransferase 2-like 1 (EC 2.6.1.-) [Source:UniProtKB/Swiss-Prot;Acc:Q7SY54]	-5.51775	-6.05518	-6.51583
ENSDARG00000052099	ENSDART00000073881	agxtl	alanine-glyoxylate aminotransferase, like [Source:RefSeq peptide;Acc:NP_001002331]	-2.29646	-2.32737	-2.33016
ENSDARG00000011127	ENSDART00000029771	ahsa1l	AHA1, activator of heat shock protein ATPase homolog 1, like [Source:RefSeq peptide;Acc:NP_997767]	1.55411	1.60177	1.90484
ENSDARG00000026764	ENSDART00000028565	ahsg	alpha-2-HS-glycoprotein [Source:RefSeq peptide;Acc:NP_997787]	-1.90185	-1.55626	-1.93916
ENSDARG00000035257	ENSDART00000051082	akr1a1a	aldo-keto reductase family 1, member A1a (aldehyde reductase) [Source:RefSeq peptide;Acc:NP_001003783]	-8.15989	-9.95099	-8.32933
ENSDARG00000006215	ENSDART00000018261	akr1b1	aldo-keto reductase family 1, member B1 (aldose reductase) [Source:RefSeq peptide;Acc:NP_001002048]	-1.86734	-2.17825	-2.09711
ENSDARG00000013839	ENSDART00000020017	aldh3d1	aldehyde dehydrogenase 3 family, member D1 [Source:RefSeq peptide;Acc:NP_775328]	1.7276	1.51053	2.18618
ENSDARG00000042562	ENSDART00000062429	allc	Allantoicase (EC 3.5.3.4)(Allantoate amidinohydrolase) [Source:UniProtKB/Swiss-Prot;Acc:Q6DGA6]	-2.81823	-2.80784	-3.27974
ENSDARG00000014594	ENSDART00000014034	anxa1b	annexin A1b [Source:RefSeq peptide;Acc:NP_861424]	2.96946	2.29491	2.4754
ENSDARG00000003216	ENSDART00000011967	anxa2a	annexin A2a [Source:RefSeq peptide;Acc:NP_861426]	1.62615	1.76374	2.27061
ENSDARG00000053625	ENSDART00000057289	anxa2b	annexin A2b [Source:RefSeq peptide;Acc:NP_001099070]	-4.77374	-4.52444	-4.09493
ENSDARG00000020054	ENSDART00000043711	aox1	Novel protein similar to vertebrate aldehyde oxidase 1 (AOX1) Fragment [Source:UniProtKB/TrEMBL;Acc:Q1LVZ9]	-1.81836	-1.88253	-2.18998
ENSDARG00000040298	ENSDART00000011669	apoa4	apolipoprotein A-IV [Source:RefSeq peptide;Acc:NP_001073330]	-8.94115	-8.39639	-8.24586
ENSDARG00000042780	ENSDART00000062793	APOB	apolipoprotein B (including Ag(x) antigen) [Source:HGNC Symbol;Acc:603]	-6.26541	-6.73884	-8.18635
ENSDARG00000022767	ENSDART00000028709	apobl	hypothetical protein LOC321166 [Source:RefSeq peptide;Acc:NP_001025233]	-7.40187	-8.13899	-9.30219
ENSDARG00000007086	ENSDART00000009557	aqp10	aquaporin 10 [Source:RefSeq peptide;Acc:NP_001002349]	-3.75588	-4.01648	-4.05227
ENSDARG00000020761	ENSDART00000011362	arrdc2	arrestin domain containing 2 [Source:RefSeq peptide;Acc:NP_956233]	1.68785	2.15466	2.36662
ENSDARG00000027572	ENSDART00000057879	as3mt	arsenic (+3 oxidation state) methyltransferase [Source:RefSeq peptide;Acc:NP_001034928]	-2.09131	-2.27173	-2.37637
ENSDARG00000009702	ENSDART00000019446	ascl1b	Achaete-scute homolog 1b (Zash-1b) [Source:UniProtKB/Swiss-Prot;Acc:Q90260]	2.3929	2.54702	2.29029
ENSDARG00000038297	ENSDART00000055855	aspdh	Putative L-aspartate dehydrogenase (EC 1.4.1.21)(Aspartate dehydrogenase domain-containing protein) [Source:UniProtKB/Swiss-Prot;Acc:Q66I59]	-1.93413	-1.96803	-2.01052
ENSDARG00000002192	ENSDART00000064798	aspn	asporin [Source:RefSeq peptide;Acc:NP_571788]	-2.37663	-1.91024	-2.34736
ENSDARG00000025615	ENSDART00000034762	atad4a	Protein atad4-A [Source:UniProtKB/Swiss-Prot;Acc:Q6DBU1]	-2.22402	-1.88445	-2.16039
ENSDARG00000007823	ENSDART00000022060	atf3	activating transcription factor 3 [Source:RefSeq peptide;Acc:NP_957258]	1.84464	2.43582	2.86112
ENSDARG00000040252	ENSDART00000006013	atp1a1a.5	ATPase, Na+/K+ transporting, alpha 1a.5 polypeptide [Source:RefSeq peptide;Acc:NP_835200]	2.54679	2.37599	2.55987
ENSDARG00000035718	ENSDART00000040786	B0JZB4_DANRE	LOC793037 protein Fragment [Source:UniProtKB/TrEMBL;Acc:B0JZB4]	-5.35383	-8.32015	-6.77269
ENSDARG00000045299	ENSDART00000066621	B0JZN7_DANRE	Putative uncharacterized protein Fragment [Source:UniProtKB/TrEMBL;Acc:B0JZN7]	-1.50775	-1.86538	-1.97616
ENSDARG00000042124	ENSDART00000061736	B0S738_DANRE	Novel protein Fragment [Source:UniProtKB/TrEMBL;Acc:B0S738]	-2.0049	-2.35264	-2.49611
ENSDARG00000069439	ENSDART00000101077	B3DI79_DANRE	LOC555483 protein [Source:UniProtKB/TrEMBL;Acc:B3DI79]	-1.90107	-1.6817	-2.07323
ENSDARG00000058160	ENSDART00000080975	B8JIB7_DANRE	Novel protein Fragment [Source:UniProtKB/TrEMBL;Acc:B8JIB7]	3.32352	3.30401	3.37538
ENSDARG00000037746	ENSDART00000054987	bactin1	Actin, cytoplasmic 1 (Beta-actin-1) [Contains Actin, cytoplasmic 1, N-terminally processed] [Source:UniProtKB/Swiss-Prot;Acc:Q7ZVI7]	1.50725	1.521	1.99304
ENSDARG00000027620	ENSDART00000002221	bcdo2l	beta-carotene 15, 15-dioxygenase 2 [Source:RefSeq peptide;Acc:NP_571874]	-1.89626	-1.64472	-2.06984
ENSDARG00000034369	ENSDART00000042986	bcmo1	beta-carotene 15,15'-monooxygenase 1 [Source:RefSeq peptide;Acc:NP_571873]	-4.83294	-4.54853	-4.13489
ENSDARG00000005616	ENSDART00000003508	bfb	complement component bfb [Source:RefSeq peptide;Acc:NP_571316]	-3.30321	-3.44704	-4.30544
ENSDARG00000003219	ENSDART00000025196	bin2a	bridging integrator 2a [Source:RefSeq peptide;Acc:NP_001007422]	-2.9247	-3.17059	-3.16936
ENSDARG00000020298	ENSDART00000019155	btg2	B-cell translocation gene 2 [Source:RefSeq peptide;Acc:NP_570997]	2.30918	1.66766	3.63841
ENSDARG00000034961	ENSDART00000011540	bzw1b	Basic leucine zipper and W2 domain-containing protein 1-B [Source:UniProtKB/Swiss-Prot;Acc:Q803N9]	1.43727	1.72969	2.12108
ENSDARG00000059944	ENSDART00000083928	C1QTNF2	C1q and tumor necrosis factor related protein 2 [Source:HGNC Symbol;Acc:14325]	-1.87352	-1.78182	-2.30461
ENSDARG00000031873	ENSDART00000046431	C20orf79	Uncharacterized protein C20orf79 [Source:UniProtKB/Swiss-Prot;Acc:Q9UJQ7]	-2.45953	-2.94517	-3.14343
ENSDARG00000052207	ENSDART00000019644	c3b	complement component c3b [Source:RefSeq peptide;Acc:NP_571318]	-1.5312	-2.86565	-3.79403
ENSDARG00000052207	ENSDART00000052688	c3b	complement component c3b [Source:RefSeq peptide;Acc:NP_571318]	-1.61114	-2.36991	-3.46775
ENSDARG00000057113	ENSDART00000079709	c6	complement component 6 [Source:RefSeq peptide;Acc:NP_956932]	1.82015	1.94112	1.82768
ENSDARG00000069696	ENSDART00000101616	C6 (2 of 2)	complement component 6 [Source:HGNC Symbol;Acc:1339]	2.02008	2.07992	1.94986
ENSDARG00000056789	ENSDART00000079340	c7	LOC570832 protein Fragment [Source:UniProtKB/TrEMBL;Acc:Q498V9]	2.29434	2.79987	3.37007
ENSDARG00000078493	ENSDART00000029125	C7 (1 of 4)	complement component 7 [Source:HGNC Symbol;Acc:1346]	4.43185	5.74927	6.80715
ENSDARG00000045254	ENSDART00000066556	C7orf50	Uncharacterized protein C7orf50 [Source:UniProtKB/Swiss-Prot;Acc:Q9BRJ6]	1.95377	2.41004	2.56685
ENSDARG00000039516	ENSDART00000057735	c8a	complement component 8, alpha polypeptide [Source:RefSeq peptide;Acc:NP_001003496]	-1.50589	-2.0677	-2.62168
ENSDARG00000039517	ENSDART00000057736	c8b	Novel protein similar to vertebrate complement component 8, beta polypeptide (C8B) [Source:UniProtKB/TrEMBL;Acc:A8HAJ8]	-1.29505	-1.58824	-2.17774
ENSDARG00000016319	ENSDART00000051374	c9	complement component 9 [Source:RefSeq peptide;Acc:NP_001019606]	-1.39371	-2.1245	-3.40754
ENSDARG00000042293	ENSDART00000062024	ca4b	Ca4b protein Fragment [Source:UniProtKB/TrEMBL;Acc:Q32LW3]	-2.03362	-1.90888	-1.83632
ENSDARG00000008553	ENSDART00000024059	CAPN14 (1 of 3)	calpain 14 [Source:HGNC Symbol;Acc:16664]	-4.21891	-4.35164	-3.7851
ENSDARG00000012341	ENSDART00000007732	capn9	calpain 9 [Source:RefSeq peptide;Acc:NP_001003501]	2.31405	2.09144	2.95986
ENSDARG00000070368	ENSDART00000103182	casp6l2	caspase 6, apoptosis-related cysteine peptidase, like 2 [Source:RefSeq peptide;Acc:NP_001035069]	-4.80924	-4.76122	-4.22517
ENSDARG00000052039	ENSDART00000073778	caspb	caspase b [Source:RefSeq peptide;Acc:NP_690840]	2.70395	2.15245	4.56552
ENSDARG00000004909	ENSDART00000007781	cat	Catalase (EC 1.11.1.6) [Source:UniProtKB/Swiss-Prot;Acc:Q9PT92]	-2.34146	-2.5887	-3.43202
ENSDARG00000027918	ENSDART00000038155	ccne2	cyclin E2 [Source:RefSeq peptide;Acc:NP_001002075]	1.5939	1.47236	1.96114
ENSDARG00000032639	ENSDART00000050753	cd36	CD36 antigen [Source:RefSeq peptide;Acc:NP_001002363]	-62.8953	-61.5476	-39.5123
ENSDARG00000005842	ENSDART00000019571	cd9	CD9 antigen [Source:RefSeq peptide;Acc:NP_997784]	-1.69911	-2.02869	-1.84463
ENSDARG00000005112	ENSDART00000042895	cdh17	cadherin 17, LI cadherin (liver-intestine) [Source:RefSeq peptide;Acc:NP_919403]	-2.45098	-2.03804	-2.38297
ENSDARG00000043036	ENSDART00000063178	cdo1	Cysteine dioxygenase type 1 (EC 1.13.11.20)(Cysteine dioxygenase type I)(CDO-I)(CDO) [Source:UniProtKB/Swiss-Prot;Acc:Q6NWZ9]	-2.00948	-1.67982	-1.9799
ENSDARG00000042725	ENSDART00000062702	cebpb	CCAAT/enhancer binding protein beta [Source:RefSeq peptide;Acc:NP_571959]	2.6388	3.32188	5.19772
ENSDARG00000041569	ENSDART00000037317	ces2	carboxylesterase 2-like [Source:RefSeq peptide;Acc:NP_001070720]	-1.97131	-2.13326	-2.88558
ENSDARG00000041595	ENSDART00000043715	ces3	Novel protein similar to vertebrate carboxylesterase family [Source:UniProtKB/TrEMBL;Acc:Q1LUZ9]	-2.56829	-2.42807	-3.65495
ENSDARG00000030872	ENSDART00000046891	cetp	cholesteryl ester transfer protein, plasma [Source:RefSeq peptide;Acc:NP_001007361]	-2.87245	-3.03244	-4.30944
ENSDARG00000014572	ENSDART00000016658	chpt1	Cholinephosphotransferase 1 (EC 2.7.8.2)(Diacylglycerol cholinephosphotransferase 1) [Source:UniProtKB/Swiss-Prot;Acc:Q7ZW02]	-2.37942	-2.30563	-2.38672
ENSDARG00000019342	ENSDART00000015391	chrnd	cholinergic receptor, nicotinic, delta polypeptide [Source:RefSeq peptide;Acc:NP_996947]	-1.94619	-1.72406	-2.29134
ENSDARG00000045733	ENSDART00000067235	ciapin1	cytokine induced apoptosis inhibitor 1 [Source:RefSeq peptide;Acc:NP_001003738]	1.81155	1.64895	1.96212
ENSDARG00000012640	ENSDART00000013538	cideb	Cideb protein Fragment [Source:UniProtKB/TrEMBL;Acc:Q502E9]	-1.59014	-1.91008	-1.7258
ENSDARG00000060316	ENSDART00000084861	cish	cytokine inducible SH2-containing protein [Source:RefSeq peptide;Acc:NP_001070085]	2.43797	2.36423	2.78331
ENSDARG00000016598	ENSDART00000027393	ckmt1	creatine kinase, mitochondrial 1 [Source:RefSeq peptide;Acc:NP_942096]	-4.85614	-5.09125	-4.40622
ENSDARG00000016081	ENSDART00000028093	cldn10l	claudin 10 like [Source:RefSeq peptide;Acc:NP_571846]	-4.18863	-3.86503	-3.87259
ENSDARG00000036463	ENSDART00000052977	cldn15l	claudin 15 [Source:RefSeq peptide;Acc:NP_956698]	-3.08019	-2.96415	-2.95105
ENSDARG00000014047	ENSDART00000006173	cldn7	Claudin-like protein ZF4A22 (Claudin-7) [Source:UniProtKB/Swiss-Prot;Acc:Q9YH92]	1.52815	1.6549	2.19532
ENSDARG00000009544	ENSDART00000021664	cldnb	claudin b [Source:RefSeq peptide;Acc:NP_571838]	1.54482	1.75169	2.68757
ENSDARG00000043133	ENSDART00000063325	cldnf	claudin f [Source:RefSeq peptide;Acc:NP_571841]	1.70755	1.51165	2.25238
ENSDARG00000025947	ENSDART00000037379	clic5	chloride intracellular channel 5 isoform 1 [Source:RefSeq peptide;Acc:NP_001091668]	-1.79641	-1.88328	-2.05019
ENSDARG00000020007	ENSDART00000042990	col1a2	collagen, type I, alpha 2 [Source:RefSeq peptide;Acc:NP_892013]	-2.06766	-1.54608	-2.16816
ENSDARG00000035809	ENSDART00000015092	col1a3	collagen, type I, alpha 3 [Source:RefSeq peptide;Acc:NP_958886]	-2.2245	-1.57945	-2.35824
ENSDARG00000010312	ENSDART00000010537	cp	ceruloplasmin [Source:RefSeq peptide;Acc:NP_571877]	-1.80762	-2.00719	-2.62639
ENSDARG00000068182	ENSDART00000089358	crb3b	crumbs homolog 3b [Source:RefSeq peptide;Acc:NP_001038788]	1.93117	1.81132	2.03255
ENSDARG00000030700	ENSDART00000017330	ctps	CTP synthase 1 (EC 6.3.4.2)(UTP--ammonia ligase 1)(CTP synthetase 1) [Source:UniProtKB/Swiss-Prot;Acc:Q6PEI7]	1.79283	1.97722	2.31237
ENSDARG00000003902	ENSDART00000017756	ctsl.1	cathepsin L.1 [Source:RefSeq peptide;Acc:NP_001002368]	-1.9684	-1.84661	-2.40644
ENSDARG00000007836	ENSDART00000012361	ctsl1a	cathepsin L1, a [Source:RefSeq peptide;Acc:NP_997749]	2.18338	2.12988	2.77452
ENSDARG00000041797	ENSDART00000061256	cx28.9	connexin 28.9 [Source:RefSeq peptide;Acc:NP_001007325]	-2.30825	-2.36938	-2.98984
ENSDARG00000041787	ENSDART00000061247	cx32.3	connexin 32.3 [Source:RefSeq peptide;Acc:NP_955906]	-2.45232	-2.81948	-3.30463
ENSDARG00000007099	ENSDART00000009790	cx43.4	Gap junction gamma-1 protein (Gap junction alpha-7 protein)(Connexin-43.4)(Cx43.4) [Source:UniProtKB/Swiss-Prot;Acc:Q92052]	1.83732	2.23473	3.10635
ENSDARG00000055643	ENSDART00000078028	cyb5a	cytochrome b5 [Source:RefSeq peptide;Acc:NP_998300]	-2.26803	-2.41774	-2.40556
ENSDARG00000026039	ENSDART00000038200	cyp1a	cytochrome P450, family 1, subfamily A [Source:RefSeq peptide;Acc:NP_571954]	-2.09762	-2.53794	-3.05231
ENSDARG00000035569	ENSDART00000051565	cyp1d1	cytochrome P450, family 1, subfamily D, polypeptide 1 [Source:RefSeq peptide;Acc:NP_001007311]	-2.28379	-2.08811	-2.32598
ENSDARG00000033999	ENSDART00000041728	cyp26a1	Cytochrome P450 26A1 (EC 1.14.-.-)(Retinoic acid-metabolizing cytochrome)(P450RAI)(Retinoic acid 4-hydroxylase) [Source:UniProtKB/Swiss-Prot;Acc:P79739]	-2.5873	-2.52331	-2.17741
ENSDARG00000022631	ENSDART00000030229	cyp2j22	cytochrome P450, family 2, subfamily J, polypeptide 22 [Source:RefSeq peptide;Acc:NP_956914]	-3.35216	-4.97277	-4.20901
ENSDARG00000042978	ENSDART00000063100	cyp2j25	cytochrome P450, family 2, subfamily J, polypeptide 25 [Source:RefSeq peptide;Acc:NP_956433]	-1.94948	-2.42385	-2.66926
ENSDARG00000022650	ENSDART00000003666	cyp2j27	cytochrome P450, family 2, subfamily J, polypeptide 27 [Source:RefSeq peptide;Acc:NP_001020725]	-2.02365	-2.47704	-2.91826
ENSDARG00000021172	ENSDART00000024350	cyp2j28	cytochrome P450, family 2, subfamily J, polypeptide 28 [Source:RefSeq peptide;Acc:NP_694486]	-6.55829	-8.55661	-9.39628
ENSDARG00000042953	ENSDART00000063058	cyp2j30	cytochrome P450, family 2, subfamily J, polypeptide 30 [Source:RefSeq peptide;Acc:NP_001007357]	-3.97507	-4.41239	-4.81488
ENSDARG00000045627	ENSDART00000067097	cyp3a65	cytochrome P450, family 3, subfamily A, polypeptide 65 [Source:RefSeq peptide;Acc:NP_001032515]	-6.17629	-6.12144	-7.0513
ENSDARG00000004964	ENSDART00000013654	cyp4	cytochrome P450, family 4 [Source:RefSeq peptide;Acc:NP_954686]	-1.92752	-2.12615	-2.19326
ENSDARG00000012137	ENSDART00000028039	cyp46a1	cytochrome P450, family 46, subfamily A, polypeptide 1 [Source:RefSeq peptide;Acc:NP_001018358]	-5.37476	-5.96503	-5.79047
ENSDARG00000062132	ENSDART00000089480	cyp4v2	cytochrome P450, family 4, subfamily V, polypeptide 2 [Source:RefSeq peptide;Acc:NP_001071070]	-6.67668	-5.40764	-6.48699
ENSDARG00000042641	ENSDART00000062551	cyp51	cytochrome P450, family 51, subfamily A, polypeptide 1 [Source:RefSeq peptide;Acc:NP_001001730]	-8.96305	-7.213	-7.40644
ENSDARG00000035603	ENSDART00000051612	dao.2	D-amino acid oxidase [Source:RefSeq peptide;Acc:NP_999897]	-2.79235	-2.7134	-2.72661
ENSDARG00000035601	ENSDART00000051611	dao.3	D-amino acid oxidase [Source:RefSeq peptide;Acc:NP_991257]	-6.52501	-7.24502	-6.12169
ENSDARG00000044751	ENSDART00000065772	ddt	D-dopachrome tautomerase [Source:RefSeq peptide;Acc:NP_001002147]	-1.92257	-1.91607	-1.95398
ENSDARG00000030789	ENSDART00000048753	ddx18	DEAD (Asp-Glu-Ala-Asp) box polypeptide 18 [Source:RefSeq peptide;Acc:NP_001003411]	1.42421	1.64893	1.88533
ENSDARG00000020913	ENSDART00000034555	ddx56	DEAD (Asp-Glu-Ala-Asp) box polypeptide 56 [Source:RefSeq peptide;Acc:NP_001003876]	1.65425	1.85839	2.01585
ENSDARG00000045257	ENSDART00000066558	decr2	Peroxisomal 2,4-dienoyl-CoA reductase (EC 1.3.1.34)(2,4-dienoyl-CoA reductase 2) [Source:UniProtKB/Swiss-Prot;Acc:Q6NV34]	-2.54153	-2.53808	-2.66599
ENSDARG00000013236	ENSDART00000012247	dhcr24	24-dehydrocholesterol reductase [Source:RefSeq peptide;Acc:NP_001008645]	-2.1103	-1.92855	-1.51236
ENSDARG00000015564	ENSDART00000008033	dhcr7	7-dehydrocholesterol reductase (7-DHC reductase)(EC 1.3.1.21)(Sterol Delta(7)-reductase) [Source:UniProtKB/Swiss-Prot;Acc:Q7SXF1]	-4.66708	-5.01302	-4.94973
ENSDARG00000031299	ENSDART00000049831	dhrs11b	dehydrogenase/reductase (SDR family) member 11b [Source:RefSeq peptide;Acc:NP_001002143]	-2.4883	-2.43078	-2.40644
ENSDARG00000042112	ENSDART00000040114	dio1	deiodinase, iodothyronine, type I [Source:RefSeq peptide;Acc:NP_001007284]	-2.67493	-2.46926	-3.06326
ENSDARG00000043748	ENSDART00000064248	dio2	deiodinase, iodothyronine, type II [Source:RefSeq peptide;Acc:NP_997954]	-4.68156	-4.71906	-5.17077
ENSDARG00000016484	ENSDART00000017176	dkc1	dyskerin [Source:RefSeq peptide;Acc:NP_001028279]	1.94213	2.21919	2.45658
ENSDARG00000057648	ENSDART00000050651	dnttip2	deoxynucleotidyltransferase, terminal, interacting protein 2 [Source:RefSeq peptide;Acc:NP_001139258]	1.61081	1.8879	2.02166
ENSDARG00000007628	ENSDART00000014515	dusp1	dual specificity phosphatase 1 [Source:RefSeq peptide;Acc:NP_998232]	1.69837	1.47542	2.67704
ENSDARG00000036572	ENSDART00000053131	dusp2	dual specificity phosphatase 2 [Source:RefSeq peptide;Acc:NP_001003451]	1.41986	1.40183	2.09059
ENSDARG00000019307	ENSDART00000020249	dusp5	dual specificity phosphatase 5 [Source:RefSeq peptide;Acc:NP_997730]	1.70793	1.66429	2.79123
ENSDARG00000052591	ENSDART00000054297	dysfip1	dysferlin interacting protein 1 [Source:RefSeq peptide;Acc:NP_001032181]	2.03193	1.82037	1.85727
ENSDARG00000054980	ENSDART00000077259	ebna1bp2l	EBNA1 binding protein 2-like [Source:RefSeq peptide;Acc:NP_001003840]	1.55884	1.69959	1.85455
ENSDARG00000044098	ENSDART00000064749	egr2a	early growth response 2a [Source:RefSeq peptide;Acc:NP_899184]	3.63511	4.13386	6.41878
ENSDARG00000070029	ENSDART00000102434	ehhadh	Peroxisomal bifunctional enzyme (PBE)(PBFE) [Includes Enoyl-CoA hydratase/3,2-trans-enoyl-CoA isomerase(EC 4.2.1.17)(EC 5.3.3.8);3-hydroxyacyl-CoA dehydrogenase(EC 1.1.1.35)] [Source:UniProtKB/Swiss-Prot;Acc:Q6NYL3]	-2.60286	-2.42836	-2.71191
ENSDARG00000054916	ENSDART00000077200	eif4ebp3	eukaryotic translation initiation factor 4E binding protein 3 [Source:RefSeq peptide;Acc:NP_001007355]	1.46988	1.81226	1.90356
ENSDARG00000041607	ENSDART00000060990	eif4ebp3l	Eukaryotic translation initiation factor 4E-binding protein 3-like (eIF4E-binding protein 3)(4E-BP3)(Eukaryotic translation initiation factor 4E-1A-binding protein)(eIF4E-1A-binding protein)(4E-BP) [Source:UniProtKB/Swiss-Prot;Acc:Q98TT6]	1.50792	1.81339	2.34897
ENSDARG00000045414	ENSDART00000066781	elovl2	elongation of very long chain fatty acids-like 2 [Source:RefSeq peptide;Acc:NP_001035452]	-4.32119	-2.12133	-3.05042
ENSDARG00000069279	ENSDART00000100692	elovl7a	elongation of very long chain fatty acids-like [Source:RefSeq peptide;Acc:NP_956169]	1.6369	1.57527	1.92056
ENSDARG00000057064	ENSDART00000079655	enpep	Novel protein similar to glutamyl aminopeptidase (Aminopeptidase A) (ENPEP) [Source:UniProtKB/TrEMBL;Acc:B8JIB4]	-5.63803	-5.59594	-5.06208
ENSDARG00000008887	ENSDART00000024109	ephx1l	Not assigned	-2.83884	-2.95341	-2.76257
ENSDARG00000003313	ENSDART00000023519	EPS8L1 (1 of 2)	EPS8-like 1 [Source:HGNC Symbol;Acc:21295]	1.50001	1.70611	2.07785
ENSDARG00000034181	ENSDART00000041300	esr2b	estrogen receptor 2b [Source:RefSeq peptide;Acc:NP_777287]	-2.23788	-2.00408	-2.25751
ENSDARG00000043976	ENSDART00000064558	etf1	eukaryotic translation termination factor 1 [Source:RefSeq peptide;Acc:NP_958868]	1.68076	1.82034	1.9585
ENSDARG00000018308	ENSDART00000025581	ets2	v-ets erythroblastosis virus E26 oncogene homolog 2 [Source:RefSeq peptide;Acc:NP_001018874]	1.69131	1.95971	2.53515
ENSDARG00000006392	ENSDART00000002886	exosc9	exosome component 9 [Source:RefSeq peptide;Acc:NP_001006077]	1.49019	1.6756	1.98526
ENSDARG00000036041	ENSDART00000052325	f2	coagulation factor II [Source:RefSeq peptide;Acc:NP_998555]	-1.9456	-2.08238	-2.72646
ENSDARG00000010097	ENSDART00000017179	f9	coagulation factor IX [Source:RefSeq peptide;Acc:NP_878288]	-2.28983	-3.03711	-3.24141
ENSDARG00000019357	ENSDART00000006606	fabp1a	fatty acid binding protein 1a, liver [Source:RefSeq peptide;Acc:NP_001038177]	-1.95777	-2.0412	-2.30509
ENSDARG00000006427	ENSDART00000027973	fabp2	fatty acid binding protein 2, intestinal [Source:RefSeq peptide;Acc:NP_571506]	-96.8473	-91.2966	-50.7656
ENSDARG00000031657	ENSDART00000042368	fahd1	fumarylacetoacetate hydrolase domain containing 1 [Source:RefSeq peptide;Acc:NP_001018564]	-2.02507	-2.02778	-2.33205
ENSDARG00000023624	ENSDART00000030011	fam83fb	hypothetical protein LOC492354 [Source:RefSeq peptide;Acc:NP_001007321]	-1.93731	-2.3632	-1.86789
ENSDARG00000053912	ENSDART00000076030	fbl	fibrillarin [Source:RefSeq peptide;Acc:NP_998167]	1.71111	2.13422	2.1856
ENSDARG00000015156	ENSDART00000024992	fbln2	Fibulin 2 Fragment [Source:UniProtKB/TrEMBL;Acc:B0UYR5]	-1.55337	-1.55197	-1.84788
ENSDARG00000040277	ENSDART00000058938	fbxo32	F-box protein 32 [Source:RefSeq peptide;Acc:NP_957211]	4.55654	4.32299	5.73916
ENSDARG00000056410	ENSDART00000078904	fdx1	Not assigned	-2.47986	-2.212	-1.80737
ENSDARG00000053973	ENSDART00000076082	FETUB (2 of 2)	fetuin B [Source:HGNC Symbol;Acc:3658]	-2.31883	-1.95521	-2.45586
ENSDARG00000070492	ENSDART00000103511	fgf21	fibroblast growth factor 21 [Source:RefSeq peptide;Acc:NP_001038789]	2.79345	2.92043	2.76575
ENSDARG00000039964	ENSDART00000058466	fgfbp2	Not assigned	1.79516	2.75137	2.44713
ENSDARG00000031683	ENSDART00000043298	fos	v-fos FBJ murine osteosarcoma viral oncogene homolog [Source:RefSeq peptide;Acc:NP_991132]	2.95091	2.47859	3.59672
ENSDARG00000017741	ENSDART00000018651	g3bp1	Ras-GTPase-activating protein SH3-domain-binding protein [Source:RefSeq peptide;Acc:NP_956250]	1.55249	1.83926	2.03526
ENSDARG00000031616	ENSDART00000032050	g6pca	glucose-6-phosphatase a, catalytic [Source:RefSeq peptide;Acc:NP_001003512]	-3.08943	-3.72668	-4.3398
ENSDARG00000043581	ENSDART00000063996	gadd45al	growth arrest and DNA-damage-inducible, alpha like [Source:RefSeq peptide;Acc:NP_956870]	2.9372	3.52551	4.30386
ENSDARG00000013576	ENSDART00000005382	gadd45bl	growth arrest and DNA-damage-inducible, beta like [Source:RefSeq peptide;Acc:NP_001012386]	2.7194	3.40374	4.36675
ENSDARG00000019417	ENSDART00000019937	gadd45g	growth arrest and DNA-damage-inducible, gamma [Source:RefSeq peptide;Acc:NP_991254]	3.15815	3.40272	3.37517
ENSDARG00000002401	ENSDART00000005727	gale	UDP-galactose-4-epimerase [Source:RefSeq peptide;Acc:NP_001035389]	1.44364	1.40323	2.03166
ENSDARG00000017821	ENSDART00000012194	gata5	GATA-binding protein 5 [Source:RefSeq peptide;Acc:NP_571310]	-2.12768	-2.08158	-2.17342
ENSDARG00000036239	ENSDART00000052641	gatm	L-arginine:glycine amidinotransferase [Source:RefSeq peptide;Acc:NP_955825]	-5.15042	-3.62181	-4.42623
ENSDARG00000012187	ENSDART00000015230	gchfr	GTP cyclohydrolase 1 feedback regulatory protein (GTP cyclohydrolase I feedback regulatory protein)(GFRP) [Source:UniProtKB/Swiss-Prot;Acc:Q6PBT6]	-2.14159	-2.23865	-2.5873
ENSDARG00000035198	ENSDART00000050988	gcnt4	Beta-1,3-galactosyl-O-glycosyl-glycoprotein beta-1,6-N-acetylglucosaminyltransferase 4 (EC 2.4.1.102) [Source:UniProtKB/Swiss-Prot;Acc:Q71SG7]	1.56356	1.50699	1.89086
ENSDARG00000074466	ENSDART00000103748	gdpd3	glycerophosphodiester phosphodiesterase domain containing 1 like [Source:RefSeq peptide;Acc:NP_998366]	1.44023	1.41855	2.19619
ENSDARG00000023526	ENSDART00000036280	ggt1	gamma-glutamyltransferase 1 [Source:RefSeq peptide;Acc:NP_956709]	2.08412	3.70548	5.71079
ENSDARG00000002414	ENSDART00000026657	glud1b	glutamate dehydrogenase 1 [Source:RefSeq peptide;Acc:NP_955839]	-2.4389	-2.70842	-2.68861
ENSDARG00000017658	ENSDART00000002826	gmppb	GDP-mannose pyrophosphorylase B Fragment [Source:UniProtKB/TrEMBL;Acc:B7TWQ6]	1.51836	1.63935	2.09846
ENSDARG00000037307	ENSDART00000054266	gnpda1	glucosamine-6-phosphate deaminase 1 [Source:RefSeq peptide;Acc:NP_001017867]	-2.56504	-2.65826	-2.1933
ENSDARG00000006207	ENSDART00000015277	gpx1b	glutathione peroxidase 1b [Source:RefSeq peptide;Acc:NP_001004634]	-1.86203	-1.76692	-1.91216
ENSDARG00000035818	ENSDART00000051972	grn1	granulin 1 [Source:RefSeq peptide;Acc:NP_001018638]	2.03904	1.72324	1.69955
ENSDARG00000042428	ENSDART00000062220	gstt1a	Not assigned	-2.49884	-2.10983	-2.93805
ENSDARG00000004904	ENSDART00000014007	gys2	glycogen synthase 2 [Source:RefSeq peptide;Acc:NP_001018199]	-3.67293	-4.80738	-4.3153
ENSDARG00000054058	ENSDART00000076200	h1fx	H1 histone family, member X [Source:RefSeq peptide;Acc:NP_954970]	2.36736	2.90408	3.03598
ENSDARG00000053227	ENSDART00000075235	hamp2	Hepcidin-2 Precursor [Source:UniProtKB/Swiss-Prot;Acc:Q7T273]	10.0811	7.11321	4.7743
ENSDARG00000024160	ENSDART00000030352	hao1	hydroxyacid oxidase 1 [Source:RefSeq peptide;Acc:NP_001077011]	-1.6718	-2.10938	-2.92199
ENSDARG00000068220	ENSDART00000098529	hbl3	hexose-binding lectin 3 [Source:RefSeq peptide;Acc:NP_571645]	-11.5969	-11.5523	-9.77868
ENSDARG00000020671	ENSDART00000011102	heatr1	HEAT repeat-containing protein 1 (Protein BAP28) [Source:UniProtKB/Swiss-Prot;Acc:Q7SY48]	1.51678	1.78161	1.96125
ENSDARG00000020671	ENSDART00000066446	heatr1	HEAT repeat-containing protein 1 (Protein BAP28) [Source:UniProtKB/Swiss-Prot;Acc:Q7SY48]	1.58934	2.03058	2.08242
ENSDARG00000058005	ENSDART00000080487	hgd	homogentisate 1,2-dioxygenase [Source:RefSeq peptide;Acc:NP_694498]	-2.16917	-1.73398	-2.07829
ENSDARG00000062501	ENSDART00000090447	hhipl1	LOC100002738 protein Fragment [Source:UniProtKB/TrEMBL;Acc:A4IG31]	-2.1732	-1.92013	-2.1001
ENSDARG00000052738	ENSDART00000074643	hmgcs1	hydroxymethylglutaryl-CoA synthase 1 [Source:RefSeq peptide;Acc:NP_957379]	-2.69379	-2.49377	-2.10468
ENSDARG00000027529	ENSDART00000030890	hmox1	heme oxygenase (decyclizing) 1 [Source:RefSeq peptide;Acc:NP_001120988]	2.5127	3.98754	4.02447
ENSDARG00000021494	ENSDART00000028236	hnf4a	hepatocyte nuclear factor 4, alpha [Source:RefSeq peptide;Acc:NP_919349]	-3.04827	-3.11422	-3.4108
ENSDARG00000054304	ENSDART00000042100	homez	homeodomain leucine zipper [Source:RefSeq peptide;Acc:NP_001007121]	2.58804	3.25047	4.11257
ENSDARG00000051890	ENSDART00000073598	hp	Not assigned	9.23531	4.28888	3.90326
ENSDARG00000012609	ENSDART00000020637	hpx	hemopexin [Source:RefSeq peptide;Acc:NP_001104617]	-2.51732	-2.48913	-3.27258
ENSDARG00000001975	ENSDART00000025665	hsd11b2	hydroxysteroid 11-beta dehydrogenase 2 [Source:RefSeq peptide;Acc:NP_997885]	-1.96251	-1.84411	-1.78034
ENSDARG00000071377	ENSDART00000061739	hsd11b3	Hydroxysteroid 11-beta-dehydrogenase 1-like protein Precursor (EC 1.1.1.-)(11-beta-hydroxysteroid dehydrogenase type 3)(11-beta-HSD3) [Source:UniProtKB/Swiss-Prot;Acc:Q6PUF3]	-1.41573	-1.65585	-1.91113
ENSDARG00000015709	ENSDART00000005299	hsd17b12a	Estradiol 17-beta-dehydrogenase 12-A (EC 1.1.1.62)(17-beta-hydroxysteroid dehydrogenase 12-A)(17-beta-HSD 12-A)(zfHSD17B12A)(zf3.1) [Source:UniProtKB/Swiss-Prot;Acc:Q6P3L6]	1.59899	1.99725	2.53206
ENSDARG00000023287	ENSDART00000061981	hsd17b3	estradiol 17 beta-dehydrogenase 3 [Source:RefSeq peptide;Acc:NP_956658]	-2.17112	-2.10659	-2.21198
ENSDARG00000059568	ENSDART00000082927	hsd17b7	hydroxysteroid (17-beta) dehydrogenase 7 [Source:RefSeq peptide;Acc:NP_001070796]	-2.13641	-2.24031	-2.92197
ENSDARG00000036966	ENSDART00000053683	hsd3b7	hydroxy-delta-5-steroid dehydrogenase, 3 beta- and steroid delta-isomerase [Source:RefSeq peptide;Acc:NP_956103]	-3.5029	-2.69738	-2.3414
ENSDARG00000010478	ENSDART00000004756	hsp90a.1	Heat shock protein HSP 90-alpha 1 [Source:UniProtKB/Swiss-Prot;Acc:Q90474]	-5.03356	-4.24152	-4.32062
ENSDARG00000004754	ENSDART00000021037	hspa4l	heat shock protein 4, like [Source:RefSeq peptide;Acc:NP_999881]	1.94555	2.0145	2.41178
ENSDARG00000004665	ENSDART00000010079	hspa5	heat shock 70kDa protein 5 [Source:RefSeq peptide;Acc:NP_998223]	1.96512	1.63851	2.10067
ENSDARG00000007366	ENSDART00000021947	HUTI_DANRE	Probable imidazolonepropionase (EC 3.5.2.7)(Amidohydrolase domain-containing protein 1) [Source:UniProtKB/Swiss-Prot;Acc:Q7SXK5]	-2.36356	-2.19168	-2.29267
ENSDARG00000025375	ENSDART00000007789	idh1	isocitrate dehydrogenase 1 (NADP+), soluble [Source:RefSeq peptide;Acc:NP_958907]	-1.89735	-1.80303	-1.972
ENSDARG00000014109	ENSDART00000004717	igf1	insulin-like growth factor 1 [Source:RefSeq peptide;Acc:NP_571900]	-2.75089	-2.57925	-2.5422
ENSDARG00000014947	ENSDART00000026576	igfbp1a	insulin-like growth factor binding protein 1a [Source:RefSeq peptide;Acc:NP_775390]	1.98354	2.52185	2.69957
ENSDARG00000052470	ENSDART00000074327	igfbp2a	Insulin-like growth factor-binding protein 2-A Precursor (IGF-binding protein 2-A)(IGFBP-2-A)(IGFBP-2a) [Source:UniProtKB/Swiss-Prot;Acc:Q9PTH3]	-2.32611	-2.49936	-2.67598
ENSDARG00000039436	ENSDART00000057613	il13ra2	interleukin 13 receptor, alpha 2 [Source:RefSeq peptide;Acc:NP_001107203]	1.45645	1.95437	2.20722
ENSDARG00000005419	ENSDART00000015991	il1b	interleukin 1, beta [Source:RefSeq peptide;Acc:NP_998009]	5.60603	13.6672	20.7171
ENSDARG00000031051	ENSDART00000049396	il4r	interleukin 4 receptor [Source:RefSeq peptide;Acc:NP_001013300]	2.05787	3.24363	4.06225
ENSDARG00000017126	ENSDART00000016271	ilvbl	Acetolactate synthase-like protein (EC 2.2.1.-)(IlvB-like protein) [Source:UniProtKB/Swiss-Prot;Acc:Q6NV04]	-1.78341	-1.96881	-1.82294
ENSDARG00000062947	ENSDART00000091556	im:7155895	Im:7155895 protein Fragment [Source:UniProtKB/TrEMBL;Acc:A4IG97]	-2.01038	-1.93485	-1.99146
[truncated: 466 more rows]
